# Supplementary material for: On the makeup of high-impact reviews in ecology
Source: Eco Environ Health. 2026 Mar 12;5(2):100233. doi: 10.1016/j.eehl.2026.100233 (PMC13087775; doi:10.1016/j.eehl.2026.100233)
Supplement: Multimedia component 2 [file mmc2.zip]

Archive with 1 entries (1 files):
- SI-Code.R
