# Supplementary material for: On the makeup of high-impact reviews in ecology
Source: Eco Environ Health. 2026 Mar 12;5(2):100233. doi: 10.1016/j.eehl.2026.100233 (PMC13087775; doi:10.1016/j.eehl.2026.100233)
Supplement: Multimedia component 2 [file mmc2.zip › SI-Code.R]

setwd("C:\\Users\\acer\\Documents\\CollinMeta-Analysis\\psychometrics\\results")
#################
################# Note: here we use independent files per journal
#################       readers are given access to a compiled version of these
#################		and may have to adjust the code. Thank you very much
#################
#################			Stavros Veresoglou 28 December 2025
#################
data1<-read.csv("jecol.csv", sep=",")
data2<-read.csv("ecollett.csv", sep=",")
data3<-read.csv("annualreview.csv", sep=",")
data4<-read.csv("tree.csv", sep=",")
data4<-data4[is.na(data4$Analytic)==F,]### remove NA entries
data5<-read.csv("natecolevol.csv", sep=",")
data6<-read.csv("GCB.csv", sep=",")
data7<-read.csv("FrontEcolEnviron.csv", sep=",")
data8<-read.csv("EcosystServ.csv", sep=",")
data9<-read.csv("CurrOpinInsectSci.csv", sep=",")
data10<-read.csv("Ecography.csv", sep=",")


data1$cite<-sqrt(data1$Times.Cited..WoS.Core)
data2$cite<-sqrt(data2$Times.Cited..WoS.Core)
data3$cite<-sqrt(data3$Times.Cited..WoS.Core)
data4$cite<-sqrt(data4$Times.Cited..WoS.Core)
data5$cite<-sqrt(data5$Times.Cited..WoS.Core)
data6$cite<-sqrt(data6$Times.Cited..WoS.Core)
data7$cite<-sqrt(data7$Times.Cited..WoS.Core)
data8$cite<-sqrt(data8$Times.Cited..WoS.Core)
data9$cite<-sqrt(data9$Times.Cited..WoS.Core)
data10$cite<-sqrt(data10$Times.Cited..WoS.Core)


######
###### Analysis One: Psychometrics - *** Hypothesis One ***
######

meta.table<-matrix(NA, 10, 6)
colnames(meta.table)<-c("Clout", "Analytic", "Tone", "Authentic", "WC", "weights")
rownames(meta.table)<-c("JEcol", "EcolLett", "AnnuRevEcolEvolSyst", "TREE", "NatEcolEvol", "GCB", "FrontEcolEnviron", "EcosystServ", "CurrOpinInsectSci","Ecography")
meta.table[1,1]<-cor.test(data1$cite, data1$Clout)[[4]];meta.table[1,2]<-cor.test(data1$cite, data1$Analytic)[[4]];meta.table[1,3]<-cor.test(data1$cite, data1$Tone)[[4]]; meta.table[1,4]<-cor.test(data1$cite, data1$Authentic)[[4]];meta.table[1,5]<-cor.test(data1$cite, data1$WC)[[4]];meta.table[1,6]<-(length(data1[,1])-3)
meta.table[2,1]<-cor.test(data2$cite, data2$Clout)[[4]];meta.table[2,2]<-cor.test(data2$cite, data2$Analytic)[[4]];meta.table[2,3]<-cor.test(data2$cite, data2$Tone)[[4]]; meta.table[2,4]<-cor.test(data2$cite, data2$Authentic)[[4]];meta.table[2,5]<-cor.test(data2$cite, data2$WC)[[4]];meta.table[2,6]<-(length(data2[,1])-3)
meta.table[3,1]<-cor.test(data3$cite, data3$Clout)[[4]];meta.table[3,2]<-cor.test(data3$cite, data3$Analytic)[[4]];meta.table[3,3]<-cor.test(data3$cite, data3$Tone)[[4]]; meta.table[3,4]<-cor.test(data3$cite, data3$Authentic)[[4]];meta.table[3,5]<-cor.test(data3$cite, data3$WC)[[4]];meta.table[3,6]<-(length(data3[,1])-3)
meta.table[4,1]<-cor.test(data4$cite, data4$Clout)[[4]];meta.table[4,2]<-cor.test(data4$cite, data4$Analytic)[[4]];meta.table[4,3]<-cor.test(data4$cite, data4$Tone)[[4]]; meta.table[4,4]<-cor.test(data4$cite, data4$Authentic)[[4]];meta.table[4,5]<-cor.test(data4$cite, data4$WC)[[4]];meta.table[4,6]<-(length(data4[,1])-3)
meta.table[5,1]<-cor.test(data5$cite, data5$Clout)[[4]];meta.table[5,2]<-cor.test(data5$cite, data5$Analytic)[[4]];meta.table[5,3]<-cor.test(data5$cite, data5$Tone)[[4]]; meta.table[5,4]<-cor.test(data5$cite, data5$Authentic)[[4]];meta.table[5,5]<-cor.test(data5$cite, data5$WC)[[4]];meta.table[5,6]<-(length(data5[,1])-3)
meta.table[6,1]<-cor.test(data6$cite, data6$Clout)[[4]];meta.table[6,2]<-cor.test(data6$cite, data6$Analytic)[[4]];meta.table[6,3]<-cor.test(data6$cite, data6$Tone)[[4]]; meta.table[6,4]<-cor.test(data6$cite, data6$Authentic)[[4]];meta.table[6,5]<-cor.test(data6$cite, data6$WC)[[4]];meta.table[6,6]<-(length(data6[,1])-3)
meta.table[7,1]<-cor.test(data7$cite, data7$Clout)[[4]];meta.table[7,2]<-cor.test(data7$cite, data7$Analytic)[[4]];meta.table[7,3]<-cor.test(data7$cite, data7$Tone)[[4]]; meta.table[7,4]<-cor.test(data7$cite, data7$Authentic)[[4]];meta.table[7,5]<-cor.test(data7$cite, data7$WC)[[4]];meta.table[7,6]<-(length(data7[,1])-3)
meta.table[8,1]<-cor.test(data8$cite, data8$Clout)[[4]];meta.table[8,2]<-cor.test(data8$cite, data8$Analytic)[[4]];meta.table[8,3]<-cor.test(data8$cite, data8$Tone)[[4]]; meta.table[8,4]<-cor.test(data8$cite, data8$Authentic)[[4]];meta.table[8,5]<-cor.test(data8$cite, data8$WC)[[4]];meta.table[8,6]<-(length(data8[,1])-3)
meta.table[9,1]<-cor.test(data9$cite, data9$Clout)[[4]];meta.table[9,2]<-cor.test(data9$cite, data9$Analytic)[[4]];meta.table[9,3]<-cor.test(data9$cite, data9$Tone)[[4]]; meta.table[9,4]<-cor.test(data9$cite, data9$Authentic)[[4]];meta.table[9,5]<-cor.test(data9$cite, data9$WC)[[4]];meta.table[9,6]<-(length(data9[,1])-3)
meta.table[10,1]<-cor.test(data10$cite, data10$Clout)[[4]];meta.table[10,2]<-cor.test(data10$cite, data10$Analytic)[[4]];meta.table[10,3]<-cor.test(data10$cite, data10$Tone)[[4]]; meta.table[10,4]<-cor.test(data10$cite, data10$Authentic)[[4]];meta.table[10,5]<-cor.test(data10$cite, data10$WC)[[4]];meta.table[10,6]<-(length(data10[,1])-3)
meta.table<-data.frame(meta.table)
meta.table$zclout<-1/2 * log((1+meta.table$Clout) / (1 - meta.table$Clout))
meta.table$zanalytic<-1/2 * log((1+meta.table$Analytic) / (1 - meta.table$Analytic))
meta.table$ztone<-1/2 * log((1+meta.table$Tone) / (1 -meta.table$Tone))
meta.table$zauthentic<-1/2 * log((1+meta.table$Authentic) / (1 - meta.table$Authentic))
meta.table$zwc<-1/2 * log((1+meta.table$WC) / (1 - meta.table$WC))
meta.table$variance<-1/(meta.table$weights)
meta.table$Journal<-rownames(meta.table)
meta.table2<-data.frame(response=c(rep("Clout",10),rep("Analytic",10),rep("Tone",10),rep("Authentic",10),rep("Word Count",10)), coef=c(meta.table$zclout, meta.table$zanalytic, meta.table$ztone, meta.table$zauthentic, meta.table$zwc), weights=c(rep(sqrt(meta.table$weights), 5)), Journal=c(rep(rownames(meta.table), 5))) 

save.table<-data.frame(matrix(NA, 5, 3))
colnames(save.table)<-c("estimate", "CIm","CIp")


library(metafor)
myrma<-rma(zclout, variance, method="DL", data=meta.table)
 save.table[1,]<-c(myrma[[1]],myrma[[6]],myrma[[7]])
myrma<-rma(zanalytic, variance, method="DL", data=meta.table)
save.table[2,]<-c(myrma[[1]],myrma[[6]],myrma[[7]])
myrma<-rma(ztone, variance, method="DL", data=meta.table)
save.table[3,]<-c(myrma[[1]],myrma[[6]],myrma[[7]])
myrma<-rma(zauthentic, variance, method="DL", data=meta.table)
save.table[4,]<-c(myrma[[1]],myrma[[6]],myrma[[7]])
myrma<-rma(zwc, variance, method="DL", data=meta.table)
save.table[5,]<-c(myrma[[1]],myrma[[6]],myrma[[7]])
save.table$response<-c("Clout", "Analytic", "Tone", "Authentic", "Word Count")
######################################################################################
###	save.table is the final meta-analytical table with the effects and their CIs####
######################################################################################


######
###### Analysis Two: narrative arc - *** Hypotheses Two and Three ***
######

a<-read.csv("LIWC-22 Results - Journal of Ecology - Narrative Arc Table.csv",sep=",")
b<-read.csv("LIWC-22 Results - Ecology Letters - Narrative Arc Table.csv",sep=",")
c<-read.csv("LIWC-22 Results - Annual Review of Ecology Evolu___ - Narrative Arc Table.csv",sep=",")
d<-read.csv("LIWC-22 Results - Trends in Ecology and Evolutio___ - Narrative Arc Table.csv",sep=",")
e<-read.csv("LIWC-22 Results - Nature Ecology and Evolution - Narrative Arc Table.csv",sep=",")
f<-read.csv("LIWC-22 Results - Global Change Biology - Narrative Arc Table.csv",sep=",")
g<-read.csv("LIWC-22 Results - Frontiers in Ecology and the E___ - Narrative Arc Table.csv",sep=",")
h<-read.csv("LIWC-22 Results - Ecosystem Services - Narrative Arc Table.csv",sep=",")
i<-read.csv("LIWC-22 Results - Current Opinion in Insect Scie___ - Narrative Arc Table.csv",sep=",")
j<-read.csv("LIWC-22 Results - Ecography - Narrative Arc Table.csv",sep=",")


execute<-function(file, cola, colb)
	{
	extract<-cbind(file[, cola:colb])
	comb<-apply(extract, 1, function(x) AIC(lm(x~c(1:5)), lm(x~c(1:5)+c(1, 4, 9, 16, 25))))
	comb<-unlist(lapply(comb, function(x) which(x$AIC==min(x$AIC))))
	coef<-cbind(apply(extract, 1, function(x) summary(lm(x~c(1:5)))[[4]][2]),
		apply(extract, 1, function(x) summary(lm(x~c(1:5)+c(1, 4, 9, 16, 25)))[[4]][3]))
	results<-rep(NA, length(comb))
		for(i in 1:length(results)) if(comb[i]==2) {results[i]<-as.numeric(coef[i,2]<0)+1
								}else results[i]<-as.numeric(coef[i,1]<0)+3

	return(results)
	}
a1<-execute(a, 7, 11)
b1<-execute(b, 7, 11)
c1<-execute(c, 7, 11)
d1<-execute(d, 7, 11)
e1<-execute(e, 7, 11)
f1<-execute(f, 7, 11)
g1<-execute(g, 7, 11)
h1<-execute(h, 7, 11)
i1<-execute(i, 7, 11)
j1<-execute(j, 7, 11)


staging<- c(a1[data1$cite<=summary(data1$cite)[2]], 				a1[data1$cite>summary(data1$cite)[5]], 				b1[data2$cite<=summary(data2$cite)[2]], 				b1[data2$cite>summary(data2$cite)[5]],				c1[data3$cite<=summary(data3$cite)[2]], 						c1[data3$cite>summary(data3$cite)[5]],							d1[data4$cite<=summary(data4$cite)[2]], 				d1[data4$cite>summary(data4$cite)[5]],				e1[data5$cite<=summary(data5$cite)[2]], 					e1[data5$cite>summary(data5$cite)[5]],					f1[data6$cite<=summary(data6$cite)[2]], 				f1[data6$cite>summary(data6$cite)[5]],				g1[data7$cite<=summary(data7$cite)[2]], 						g1[data7$cite>summary(data7$cite)[5]],					h1[data8$cite<=summary(data8$cite)[2]], 					h1[data8$cite>summary(data8$cite)[5]],					i1[data9$cite<=summary(data9$cite)[2]], 						i1[data9$cite>summary(data9$cite)[5]], 			j1[data10$cite<=summary(data10$cite)[2]], 			j1[data10$cite>summary(data10$cite)[5]])
group<-	c(rep("Q4", sum(data1$cite<=summary(data1$cite)[2])), 	rep("Q1", sum(data1$cite>summary(data1$cite)[5])), 		rep("Q4", sum(data2$cite<=summary(data2$cite)[2])), 		rep("Q1", sum(data2$cite>summary(data2$cite)[5])), 		rep("Q4", sum(data3$cite<=summary(data3$cite)[2])), 				rep("Q1", sum(data3$cite>summary(data3$cite)[5])),					rep("Q4", sum(data4$cite<=summary(data4$cite)[2])), 		rep("Q1", sum(data4$cite>summary(data4$cite)[5])), 		rep("Q4", sum(data5$cite<=summary(data5$cite)[2])), 			rep("Q1", sum(data5$cite>summary(data5$cite)[5])), 			rep("Q4", sum(data6$cite<=summary(data6$cite)[2])), 		rep("Q1", sum(data6$cite>summary(data6$cite)[5])), 		rep("Q4", sum(data7$cite<=summary(data7$cite)[2])), 				rep("Q1", sum(data7$cite>summary(data7$cite)[5])), 			rep("Q4", sum(data8$cite<=summary(data8$cite)[2])), 			rep("Q1", sum(data8$cite>summary(data8$cite)[5])),     		rep("Q4", sum(data9$cite<=summary(data9$cite)[2])), 				rep("Q1", sum(data9$cite>summary(data9$cite)[5])),     	rep("Q4", sum(data10$cite<=summary(data10$cite)[2])), 	rep("Q1", sum(data10$cite>summary(data10$cite)[5])))
journal<-	c(rep("JEcol", sum(data1$cite<=summary(data1$cite)[2])), 	rep("JEcol", sum(data1$cite>summary(data1$cite)[5])), 	rep("EcolLett", sum(data2$cite<=summary(data2$cite)[2])), 	rep("EcolLett", sum(data2$cite>summary(data2$cite)[5])), 	rep("AnnualRevEcolEvol", sum(data3$cite<=summary(data3$cite)[2])), 	rep("AnnualRevEcolEvol", sum(data3$cite>summary(data3$cite)[5])),			rep("TREE", sum(data4$cite<=summary(data4$cite)[2])), 	rep("TREE", sum(data4$cite>summary(data4$cite)[5])), 		rep("NatEcolEvol", sum(data5$cite<=summary(data5$cite)[2])), 	rep("NatEcolEvol", sum(data5$cite>summary(data5$cite)[5])), 	rep("GCB", sum(data6$cite<=summary(data6$cite)[2])), 		rep("GCB", sum(data6$cite>summary(data6$cite)[5])), 		rep("FrontEcolEnviron", sum(data7$cite<=summary(data7$cite)[2])), 	rep("FrontEcolEnviron", sum(data7$cite>summary(data7$cite)[5])), 	rep("EcosystServ", sum(data8$cite<=summary(data8$cite)[2])), 	rep("EcosystServ", sum(data8$cite>summary(data8$cite)[5])),     	rep("CurrOpinInsectSci", sum(data9$cite<=summary(data9$cite)[2])), 		rep("CurrOpinInsectSci", sum(data9$cite>summary(data9$cite)[5])),     	rep("Ecography", sum(data10$cite<=summary(data10$cite)[2])), 	rep("Ecography", sum(data10$cite>summary(data10$cite)[5])))
a1<-execute(a, 17, 21)
b1<-execute(b, 17, 21)
c1<-execute(c, 17, 21)
d1<-execute(d, 17, 21)
e1<-execute(e, 17, 21)
f1<-execute(f, 17, 21)
g1<-execute(g, 17, 21)
h1<-execute(h, 17, 21)
i1<-execute(i, 17, 21)
j1<-execute(j, 17, 21)
tension<- c(a1[data1$cite<=summary(data1$cite)[2]], 				a1[data1$cite>summary(data1$cite)[5]], 				b1[data2$cite<=summary(data2$cite)[2]], 				b1[data2$cite>summary(data2$cite)[5]],				c1[data3$cite<=summary(data3$cite)[2]], 				c1[data3$cite>summary(data3$cite)[5]],					d1[data4$cite<=summary(data4$cite)[2]], 				d1[data4$cite>summary(data4$cite)[5]],				e1[data5$cite<=summary(data5$cite)[2]], 				e1[data5$cite>summary(data5$cite)[5]],				f1[data6$cite<=summary(data6$cite)[2]], 				f1[data6$cite>summary(data6$cite)[5]],				g1[data7$cite<=summary(data7$cite)[2]], 				g1[data7$cite>summary(data7$cite)[5]],				h1[data8$cite<=summary(data8$cite)[2]], 				h1[data8$cite>summary(data8$cite)[5]],				i1[data9$cite<=summary(data9$cite)[2]], 				i1[data9$cite>summary(data9$cite)[5]], 			j1[data10$cite<=summary(data10$cite)[2]], 			j1[data10$cite>summary(data10$cite)[5]])
stagData=data.frame(staging=(staging==1), tension=(tension==4), group=group, journal=journal)


anova(glm(staging~group, family="binomial", data=stagData), test="F")	### staging test all data - non significant (below without Current Opinion)
anova(glm(staging~group, family="binomial", data=stagData[stagData$journal!="CurrOpinInsectSci",]), test="F")
anova(glm(tension~group, family="binomial", data=stagData), test="F")	### tension test all data - significant
