# Supplementary material for: On the makeup of high-impact reviews in ecology
Source: Eco Environ Health. 2026 Mar 12;5(2):100233. doi: 10.1016/j.eehl.2026.100233 (PMC13087775; doi:10.1016/j.eehl.2026.100233)
Supplement: Multimedia component 3 [file mmc3.csv]

Authors	Article Title	Source Title	Volume	Issue	Start Page	End Page	DOI	Early Access Date	Document Type	Publication Date	Publication Year	Abstract	quantitative	Times Cited, WoS Core	Times Cited, CSCD	Times Cited, RSCI	Times Cited, ARCI	Times Cited, BCI	Times Cited, SCIELO	Times Cited, All Databases	Segment	WC	Analytic	Clout	Authentic	Tone	WPS	BigWords	Dic	Linguistic	function	pronoun	ppron	i	we	you	shehe	they	ipron	det	article	number	prep	auxverb	adverb	conj	negate	verb	adj
Piercey, Rebecca S.; Gribben, Paul E.; Hanley, Torrance C.; Moles, Angela T.; Hughes, A. Randall	Incorporating marine macrophytes in plant-soil feedbacks: Emerging evidence and opportunities to advance the field	JOURNAL OF ECOLOGY	109	2	614	625	10.1111/1365-2745.13536	20-Nov	Review	21-Feb	2021	1. Plants can change the biotic and abiotic characteristics of soil, which can in turn affect the growth of plants. For example, changes in below-ground microbial composition by one plant can affect the relative performance of a second plant, in turn affecting the outcome of plant-plant interactions, invasive species success, species abundance distributions, successional processes and plant commu…	no	3	0	0	0	2	0	3	1	4224	93.05	40.34	22.95	36.85	28.54	39.44	59.19	38.9	31.61	2.58	0.85	0	0.45	0	0	0.4	1.73	7.46	4.02	4.81	13.16	3.5	2.37	5.56	0.21	5.42	5.04
Garland, Gina; Banerjee, Samiran; Edlinger, Anna; Miranda Oliveira, Emily; Herzog, Chantal; Wittwer, Raphael; Philippot, Laurent; Maestre, Fernando T.; van Der Heijden, Marcel G. A.	A closer look at the functions behind ecosystem multifunctionality: A review	JOURNAL OF ECOLOGY	109	2	600	613	10.1111/1365-2745.13511	20-Oct	Review	21-Feb	2021	In recent years there has been an upsurge of studies on ecosystem multifunctionality (EMF), or the ability of ecosystems to simultaneously provide multiple functions and/or services. The concept of EMF itself, the analytical approaches used to calculate it, and its implications depending on the spatial scale and field of study have been discussed in detail. However, to date there has been little …	yes	208	12	0	0	156	0	223	1	5409	87.21	28.01	40.17	36.62	33.39	34.28	71.49	53.17	42.84	5.82	1.74	0	1.44	0	0	0.26	4.09	12.09	6.17	4.27	14.2	5.05	3.88	6.45	0.74	8.36	6.43
Liancourt, Pierre; Dolezal, Jiri	Community-scale effects and strain: Facilitation beyond conspicuous patterns	JOURNAL OF ECOLOGY	109	1	19	25	10.1111/1365-2745.13458	20-Jul	Review	21-Jan	2021	The large majority of 'facilitation studies' focus on benefactor-beneficiary interactions. However, this may skew our view of the role of facilitation toward systems where it is most conspicuous, and perhaps toward harsh environments where discrete vegetation cover and pattern suggestive of facilitation are more common. Here we argue that a particular benefactor species is not required for facili…	no	30	1	0	0	29	0	32	1	2146	86.74	40.06	24.69	11.26	36.37	39.56	64.86	43.1	35.46	3.36	0.93	0.09	0.56	0	0	0.28	2.42	9.74	6.06	6.62	10.9	5.5	4.05	5.36	0.56	7.74	5.5
McLauchlan, Kendra K.; Higuera, Philip E.; Miesel, Jessica; Rogers, Brendan M.; Schweitzer, Jennifer; Shuman, Jacquelyn K.; Tepley, Alan J.; Varner, J. Morgan; Veblen, Thomas T.; Adalsteinsson, Solny A.; Balch, Jennifer K.; Baker, Patrick; Batllori, Enric; Bigio, Erica; Brando, Paulo; Cattau, Megan; Chipman, Melissa L.; Coen, Janice; Crandall, Raelene; Daniels, Lori; Enright, Neal; Gross, Wendy S…	Fire as a fundamental ecological process: Research advances and frontiers	JOURNAL OF ECOLOGY	108	5	2047	2069	10.1111/1365-2745.13403	20-Jun	Review	20-Sep	2020	Fire is a powerful ecological and evolutionary force that regulates organismal traits, population sizes, species interactions, community composition, carbon and nutrient cycling and ecosystem function. It also presents a rapidly growing societal challenge, due to both increasingly destructive wildfires and fire exclusion in fire-dependent ecosystems. As an ecological process, fire integrates comp…	no	393	12	0	0	256	0	440	1	8460	93.43	35.92	29.8	30.35	28.48	38.91	61.83	42.36	32.81	1.94	0.59	0	0.3	0	0.06	0.24	1.35	7.62	4.46	4.47	13.55	3.5	2.36	6.74	0.11	5.67	6.28
Hope, Julie A.; Paterson, David M.; Thrush, Simon F.	The role of microphytobenthos in soft-sediment ecological networks and their contribution to the delivery of multiple ecosystem services	JOURNAL OF ECOLOGY	108	3	815	830	10.1111/1365-2745.13322	19-Dec	Review	20-May	2020	Sediment dwelling, microscopic primary producers, that occupy sediments in the photic zone, are commonly referred to as microphytobenthos (MPB). The MPB are essential components of soft-sediment systems, but are often overlooked when assessing coastal ecosystem functionality and service delivery. The MPB are involved in several complex interactions and feedback that underpin the delivery of vital…	no	100	0	0	0	84	0	102	1	6302	92.52	39.32	12	39.93	30.01	37.19	62.55	42.94	34.42	3.11	1	0	0.33	0	0	0.65	2.11	9.58	5.89	5.89	12.76	3.9	2.36	6.55	0.25	5.62	6.17
van Ruijven, Jasper; Ampt, Eline; Francioli, Davide; Mommer, Liesje	Do soil-borne fungal pathogens mediate plant diversity-productivity relationships? Evidence and future opportunities	JOURNAL OF ECOLOGY	108	5	1810	1821	10.1111/1365-2745.13388	20-Apr	Review	20-Sep	2020	From the establishment of the first biodiversity experiments in the 1990s, studies have consistently reported positive relationships between plant diversity and productivity in grasslands. However, the predominant hypotheses that may explain this pattern have changed. Initially, there was a strong focus on plant-plant interactions such as facilitation and resource partitioning, but the results fr…	no	70	2	0	0	53	0	74	1	5935	95.89	29.25	36.19	19.83	25.92	39.16	68.37	46.86	37.86	3.4	0.57	0.08	0.3	0	0	0.19	2.83	12.25	7.04	4.14	14.76	3.82	2.68	4.99	0.52	6.35	6.18
Plue, Jan; Cousins, Sara A. O.; De Pauw, Karen; Diekmann, Martin; Hagenblad, Jenny; Helsen, Kenny; Hermy, Martin; Liira, Jaan; Orczewska, Anna; Vanneste, Thomas; Wulf, Monika; De Frenne, Pieter	Biological flora of the British Isles:Poa nemoralis	JOURNAL OF ECOLOGY	108	4	1750	1774	10.1111/1365-2745.13402		Review	20-Jul	2020	This account presents information on all aspects of the biology ofPoa nemoralisL. (Wood Meadow-grass) that are relevant to understanding its ecological characteristics and behaviour. The main topics are presented within the standard framework of theBiological Flora of the British Isles: distribution, habitat, communities, responses to biotic factors, responses to environment, structure and physio…	yes	3	0	0	0	3	0	4	1	13879	94.53	24.91	34.49	22.85	17.22	32.29	61.37	43.98	34.44	2.33	0.16	0	0.01	0	0	0.14	2.17	8.85	5.3	8.71	14.33	3.94	2.79	5.6	0.4	5.86	6.69
Lamont, Byron B.	Evaluation of seven indices of on-plant seed storage (serotiny) shows that the linear slope is best	JOURNAL OF ECOLOGY	109	1	4	18	10.1111/1365-2745.13436	20-Jun	Review	21-Jan	2021	On-plant storage of seeds (serotiny) is a feature of many fire-prone dominant trees and shrubs in North America, Mediterranean Basin, South Africa and Australia. Understanding how it has responded to the prevailing fire regime and recruitment/growing conditions, and its genetic basis and adaptive significance, depends on the use of an accurate index of the level of serotiny. Seven indices, three …	no	13	0	0	0	14	0	15	1	6928	90.52	15.77	67.72	26.05	29.11	24.73	74.97	57.1	44.9	5.18	0.82	0.06	0.01	0	0.01	0.68	4.36	13.9	7.71	4.17	15.27	6.74	3.38	6.11	0.82	10.87	7.4
Milici, Valerie R.; Dalui, Dipanjana; Mickley, James G.; Bagchi, Robert	Responses of plant-pathogen interactions to precipitation: Implications for tropical tree richness in a changing world	JOURNAL OF ECOLOGY	108	5	1800	1809	10.1111/1365-2745.13373	20-Mar	Review	20-Sep	2020	Tropical tree-species richness is positively correlated with annual precipitation, but the mechanisms remain unclear. Phytopathogens promote tree-species coexistence by disproportionately afflicting seedlings of locally abundant species, generating a rare species advantage. We consider whether increased plant-pathogen interactions in humid conditions favourable for phytopathogens could drive the …	no	38	1	0	0	29	0	39	1	4820	94.67	38.62	25.44	23.1	27.39	42.47	68.59	47.37	36.93	3.55	0.98	0.06	0.29	0	0.02	0.6	2.57	10.75	6	4.52	14.54	5.06	2.2	4.79	0.19	6.89	7.55
Staggemeier, Vanessa Graziele; Gutierrez Camargo, Maria Gabriela; Felizola Diniz-Filho, Jose Alexandre; Freckleton, Robert; Jardim, Lucas; Cerdeira Morellato, Leonor Patricia	The circular nature of recurrent life cycle events: a test comparing tropical and temperate phenology	JOURNAL OF ECOLOGY	108	2	393	404	10.1111/1365-2745.13266	19-Sep	Review	20-Mar	2020	The high diversity of plant species in the tropics has revealed complex phenological patterns and reproductive strategies occurring throughout the year. Describing and analysing tropical plant phenology, and detecting triggers, demands to consider the circular nature of recurrent life cycle events and the use of appropriated statistical metrics. Here, we explore analytical pitfalls potentially af…	no	38	1	0	0	38	1	45	1	3109	96.78	35.1	58.46	22.64	28.79	37.57	67.19	45.22	35.86	2.54	1.25	0	1.03	0	0	0.19	1.29	11.19	7.88	6.05	13.9	3.02	2.12	5.73	0.48	6.79	4.05
Camenzind, Tessa; Philipp Grenz, Kay; Lehmann, Johannes; Rillig, Matthias C.	Soil fungal mycelia have unexpectedly flexible stoichiometric C:N and C:P ratios	ECOLOGY LETTERS	24	2	208	218	10.1111/ele.13632	20-Nov	Article	21-Feb	2021	Soil ecological stoichiometry provides powerful theories to integrate the complex interplay of element cycling and microbial communities into biogeochemical models. One essential assumption is that microbes maintain stable C:N:P (carbon:nitrogen:phosphorus) ratios independent of resource supply, although such homeostatic regulations have rarely been assessed in individual microorganisms. Here, we…	yes	52	9	0	0	43	0	66	1	5319	90.81	21.32	42.45	38.15	22.93	30.34	63.13	42.83	32.79	1.62	0.47	0	0.34	0	0	0.13	1.15	6.15	3.23	7.13	13.93	3.46	3.37	7.2	0.55	5.85	6.15
Novak, Mark; Stouffer, Daniel B.	Systematic bias in studies of consumer functional responses	ECOLOGY LETTERS	24	3	580	593	10.1111/ele.13660	20-Dec	Review	21-Mar	2021	Functional responses are a cornerstone to our understanding of consumer-resource interactions, so how to best describe them using models has been actively debated. Here we focus on the consumer dependence of functional responses to evidence systematic bias in the statistical comparison of functional-response models and the estimation of their parameters. Both forms of bias are universal to nonlin…	yes	25	0	0	0	23	0	25	1	6370	89.6	33.82	11.9	18.02	33.01	34.32	70.38	49.22	38.87	4.22	1.73	0.02	1.18	0	0	0.49	2.5	12.35	6.34	9.67	12.54	4.44	2.59	6.78	0.78	7.19	5.98
Culshaw-Maurer, Michael; Sih, Andrew; Rosenheim, Jay A.	Bugs scaring bugs: enemy-risk effects in biological control systems	ECOLOGY LETTERS	23	11	1693	1714	10.1111/ele.13601	20-Sep	Review	20-Nov	2020	Enemy-risk effects, often referred to as non-consumptive effects (NCEs), are an important feature of predator-prey ecology, but their significance has had little impact on the conceptual underpinning or practice of biological control. We provide an overview of enemy-risk effects in predator-prey interactions, discuss ways in which risk effects may impact biocontrol programs and suggest avenues fo…	no	51	1	0	0	47	1	54	1	7060	87.34	35.28	33.72	1	30.43	38.06	73.2	47.83	38.1	3.23	0.89	0	0.31	0	0	0.58	2.34	9.11	4.72	3.5	13.5	5.28	3.46	7.2	0.54	7.61	7.37
Bogdziewicz, Michal; Ascoli, Davide; Hacket-Pain, Andrew; Koenig, Walter D.; Pearse, Ian; Pesendorfer, Mario; Satake, Akiko; Thomas, Peter; Vacchiano, Giorgio; Wohlgemuth, Thomas; Tanentzap, Andrew	From theory to experiments for testing the proximate mechanisms of mast seeding: an agenda for an experimental ecology	ECOLOGY LETTERS	23	2	210	220	10.1111/ele.13442	19-Dec	Article	20-Feb	2020	Highly variable and synchronised production of seeds by plant populations, known as masting, is implicated in many important ecological processes, but how it arises remains poorly understood. The lack of experimental studies prevents underlying mechanisms from being explicitly tested, and thereby precludes meaningful predictions on the consequences of changing environments for plant reproductive …	no	66	3	0	0	64	0	70	1	4488	89.4	25.42	54.01	30.55	16.75	38.32	67.29	46.64	37.59	3.94	0.96	0	0.4	0.02	0	0.4	2.99	10.2	4.88	3.77	13.46	5.48	3.05	5.53	0.42	7.51	5.88
Wirsing, Aaron J.; Heithaus, Michael R.; Brown, Joel S.; Kotler, Burt P.; Schmitz, Oswald J.	The context dependence of non-consumptive predator effects	ECOLOGY LETTERS	24	1	113	129	10.1111/ele.13614	20-Sep	Review	21-Jan	2021	Non-consumptive predator effects (NCEs) are now widely recognised for their capacity to shape ecosystem structure and function. Yet, forecasting the propagation of these predator-induced trait changes through particular communities remains a challenge. Accordingly, focusing on plasticity in prey anti-predator behaviours, we conceptualise the multi-stage process by which predators trigger direct a…	no	117	1	0	0	110	0	139	1	7663	91.55	30.68	32.09	1	20.11	37.65	70.98	46.07	37.77	3.9	1.19	0	0.37	0	0	0.77	2.71	10.48	4.92	4.52	14.25	4.42	2.96	6.04	0.25	7.26	5.3
Gonzalez, Andrew; Germain, Rachel M.; Srivastava, Diane S.; Filotas, Elise; Dee, Laura E.; Gravel, Dominique; Thompson, Patrick L.; Isbell, Forest; Wang, Shaopeng; Kefi, Sonia; Montoya, Jose; Zelnik, Yuval R.; Loreau, Michel	Scaling-up biodiversity-ecosystem functioning research	ECOLOGY LETTERS	23	4	757	776	10.1111/ele.13456	20-Jan	Article	20-Apr	2020	A rich body of knowledge links biodiversity to ecosystem functioning (BEF), but it is primarily focused on small scales. We review the current theory and identify six expectations for scale dependence in the BEF relationship: (1) a nonlinear change in the slope of the BEF relationship with spatial scale; (2) a scale-dependent relationship between ecosystem stability and spatial extent; (3) coexis…	no	281	14	0	0	240	1	307	1	7849	93.19	37.35	53.86	27.85	15.27	35.37	67.3	45.31	34.64	3.4	0.99	0	0.71	0	0	0.28	2.41	8.83	4.88	5.73	13.79	3.98	2.04	5.86	0.28	6.22	5.15
Edwards, Kyle F.; Steward, Grieg F.; Schvarcz, Christopher R.	Making sense of virus size and the tradeoffs shaping viral fitness	ECOLOGY LETTERS	24	2	363	373	10.1111/ele.13630	20-Nov	Review	21-Feb	2021	Viruses span an impressive size range, with genome length varying a thousandfold and virion volume nearly a millionfold. For cellular organisms the scaling of traits with size is a pervasive influence on ecological processes, but whether size plays a central role in viral ecology is unknown. Here, we focus on viruses of aquatic unicellular organisms, which exhibit the greatest known range of viru…	no	34	0	0	0	27	0	36	1	7277	89.18	33.3	25.7	30.95	27.46	30.88	75.65	53.72	39.87	3.83	0.81	0.01	0.56	0.03	0	0.21	3.02	10.62	6.5	4.4	13.4	6.43	2.82	6.76	0.3	8.66	7.39
Zeng, Yichao; Wiens, John J.	Species interactions have predictable impacts on diversification	ECOLOGY LETTERS	24	2	239	248	10.1111/ele.13635	20-Nov	Article	21-Feb	2021	A fundamental goal of ecology is to reveal generalities in the myriad types of interactions among species, such as competition, mutualism and predation. Another goal is to explain the enormous differences in species richness among groups of organisms. Here, we show how these two goals are intertwined: we find that different types of species interactions have predictable impacts on rates of specie…	no	29	0	0	0	24	0	35	1	5206	81.32	38.17	33.11	14.36	20.74	39.4	76.16	54.36	40.43	6.47	2.55	0	2.25	0	0	0.31	3.92	11.43	4.05	4.88	13	4.63	3.67	6.43	0.67	7.97	7.26
Arroyo-Rodriguez, Victor; Fahrig, Lenore; Tabarelli, Marcelo; Watling, James, I; Tischendorf, Lutz; Benchimol, Maira; Cazetta, Eliana; Faria, Deborah; Leal, Inara R.; Melo, Felipe P. L.; Morante-Filho, Jose C.; Santos, Braulio A.; Arasa-Gisbert, Ricard; Arce-Pena, Norma; Cervantes-Lopez, Martin J.; Cudney-Valenzuela, Sabine; Galan-Acedo, Carmen; San-Jose, Miriam; Vieira, Ima C. G.; Slik, J. W. Fe…	Designing optimal human-modified landscapes for forest biodiversity conservation	ECOLOGY LETTERS	23	9	1404	1420	10.1111/ele.13535		Review	20-Sep	2020	Agriculture and development transform forest ecosystems to human-modified landscapes. Decades of research in ecology have generated myriad concepts for the appropriate management of these landscapes. Yet, these concepts are often contradictory and apply at different spatial scales, making the design of biodiversity-friendly landscapes challenging. Here, we combine concepts with empirical support …	no	343	4	0	0	262	10	355	1	6993	90.12	36.29	7.31	35.43	12.67	33.29	61.15	43.67	33.35	3.1	0.87	0	0.47	0	0	0.4	2.23	8.81	4.38	7.16	12.24	5.09	2.93	4.73	0.31	7.08	7.32
Wilson, Margaret W.; Ridlon, April D.; Gaynor, Kaitlyn M.; Gaines, Steven D.; Stier, Adrian C.; Halpern, Benjamin S.	Ecological impacts of human-induced animal behaviour change	ECOLOGY LETTERS	23	10	1522	1536	10.1111/ele.13571	20-Jul	Review	20-Oct	2020	A growing body of literature has documented myriad effects of human activities on animal behaviour, yet the ultimate ecological consequences of these behavioural shifts remain largely uninvestigated. While it is understood that, in the absence of humans, variation in animal behaviour can have cascading effects on species interactions, community structure and ecosystem function, we know little abo…	no	156	5	0	0	118	0	179	1	7101	86.96	41.81	36.33	24.17	17.24	41.54	64.4	42.68	32.77	3.21	0.9	0	0.63	0	0	0.27	2.31	6.53	2.97	4.03	12.82	4.7	2.48	6.63	0.49	6.72	7.34
Pearse, Ian S.; LoPresti, Eric; Schaeffer, Robert N.; Wetzel, William C.; Mooney, Kailen A.; Ali, Jared G.; Ode, Paul J.; Eubanks, Micky D.; Bronstein, Judith L.; Weber, Marjorie G.	Generalising indirect defence and resistance of plants	ECOLOGY LETTERS	23	7	1137	1152	10.1111/ele.13512	20-May	Review	20-Jul	2020	Indirect defence, the adaptive top-down control of herbivores by plant traits that enhance predation, is a central component of plant-herbivore interactions. However, the scope of interactions that comprise indirect defence and associated ecological and evolutionary processes has not been clearly defined. We argue that the range of plant traits that mediate indirect defence is much greater than p…	no	64	1	0	0	54	0	67	1	7641	88.75	37.28	34.08	5.91	17.89	36.19	68.38	47.47	38.53	5.17	1.43	0.01	0.64	0	0	0.75	3.74	11.53	5.18	4.31	13.49	5.14	2.84	5.61	0.46	7.41	6.54
Moiron, Maria; Laskowski, Kate L.; Niemelae, Petri T.	Individual differences in behaviour explain variation in survival: a meta-analysis	ECOLOGY LETTERS	23	2	399	408	10.1111/ele.13438	19-Dec	Review	20-Feb	2020	Research focusing on among-individual differences in behaviour ('animal personality') has been blooming for over a decade. Central theories explaining the maintenance of such behavioural variation posits that individuals expressing greater risky behaviours should suffer higher mortality. Here, for the first time, we synthesize the existing empirical evidence for this key prediction. Our results d…	yes	205	3	1	0	184	1	223	1	4950	91.77	41.85	42.87	21.46	21.15	37.68	72.99	49.09	38.36	4.51	2.12	0	1.9	0	0	0.2	2.38	11.6	6.34	8.34	13.43	4.04	3.13	5.49	0.83	6.89	5.52
Whitaker, Melissa R. L.; Salzman, Shayla	Ecology and evolution of cycad-feeding lepidoptera	ECOLOGY LETTERS	23	12	1862	1877	10.1111/ele.13581	20-Sep	Review	20-Dec	2020	Cycads are an ancient group of tropical gymnosperms that are toxic to most animals - including humans - though the larvae of many moths and butterflies (order: Lepidoptera) feed on cycads with apparent immunity. These insects belong to distinct lineages with varying degrees of specialisation and diverse feeding ecologies, presenting numerous opportunities for comparative studies of chemically med…	no	20	1	0	0	21	0	23	1	7028	84.19	33.07	18.2	22.35	24.57	37.08	61.81	45.18	37.78	3.71	1.18	0.04	0.2	0	0.01	0.91	2.53	9.12	3.86	4.67	12.83	5.21	3.34	7.17	0.6	7.64	5.56
Scholer, Micah N.; Strimas-Mackey, Matthew; Jankowski, Jill E.	A meta-analysis of global avian survival across species and latitude	ECOLOGY LETTERS	23	10	1537	1549	10.1111/ele.13573	20-Jul	Review	20-Oct	2020	Tropical birds are purported to be longer lived than their temperate counterparts, but it has not been shown whether avian survival rates covary with latitude worldwide. Here, we perform a global-scale meta-analysis of 949 estimates from 204 studies of avian survival and demonstrate that a latitudinal survival gradient exists in the northern hemisphere, is dampened or absent for southern hemisphe…	yes	33	2	0	0	28	0	37	1	6684	92.67	44.76	71.29	30.64	21.7	36.85	71.1	52.08	37.81	4.97	2.6	0	2.11	0	0	0.45	2.36	10.22	5.27	5.06	14.81	3.52	2.69	5.97	0.33	6.54	8.23
Hillebrand, Helmut; Kunze, Charlotte	Meta-analysis on pulse disturbances reveals differences in functional and compositional recovery across ecosystems	ECOLOGY LETTERS	23	3	575	585	10.1111/ele.13457	20-Jan	Review	20-Mar	2020	Most ecosystems are affected by anthropogenic or natural pulse disturbances, which alter the community composition and functioning for a limited period of time. Whether and how quickly communities recover from such pulses is central to our understanding of biodiversity dynamics and ecosystem organisation, but also to nature conservation and management. Here, we present a meta-analysis of 508 (sem…	yes	104	2	0	0	93	0	112	1	6020	93.22	20.77	65.16	71.58	21.12	41.89	76.33	54.1	40.35	3.47	1.31	0	1.1	0	0	0.22	2.16	11.58	6.98	4.65	14.72	3.9	3.57	7.14	0.47	7.26	8.5
Liu, Chunlong; Wolter, Christian; Xian, Weiwei; Jeschke, Jonathan M.	Species distribution models have limited spatial transferability for invasive species	ECOLOGY LETTERS	23	11	1682	1692	10.1111/ele.13577	20-Sep	Article	20-Nov	2020	The reliability of transferring species distribution models (SDMs) to new ranges and future climates has been widely debated. Biological invasions offer the unique opportunity to evaluate model transferability, as distribution data between species' native and introduced ranges are geographically independent of each other. Here, we performed the first global quantitative synthesis of the spatial t…	no	104	1	0	0	91	0	109	1	5317	93.87	32.75	27.59	32.2	24.96	35.9	68.52	46.21	36.58	2.29	1.11	0	0.87	0	0	0.24	1.18	9.7	5.66	6.45	13.99	4.06	2.67	6.45	0.36	6.75	6.86
Tekin, Elif; Diamant, Eleanor S.; Cruz-Loya, Mauricio; Enriquez, Vivien; Singh, Nina; Savage, Van M.; Yeh, Pamela J.	Using a newly introduced framework to measure ecological stressor interactions	ECOLOGY LETTERS	23	9	1391	1403	10.1111/ele.13533	20-Jul	Review	20-Sep	2020	Understanding how stressors combine to affect population abundances and trajectories is a fundamental ecological problem with increasingly important implications worldwide. Generalisations about interactions among stressors are challenging due to different categorisation methods and how stressors vary across species and systems. Here, we propose using a newly introduced framework to analyse data …	no	52	0	0	0	45	1	56	1	6627	90.6	34.22	28.65	10.39	19.49	37.65	75.15	50.81	41.36	4.75	2.04	0	1.74	0	0	0.29	2.72	13.02	6.94	6.07	13.97	4.38	3.67	6.68	0.62	7.47	6.04
Dylewski, Lukasz; Ortega, Yvette K.; Bogdziewicz, Michal; Pearson, Dean E.	Seed size predicts global effects of small mammal seed predation on plant recruitment	ECOLOGY LETTERS	23	6	1024	1033	10.1111/ele.13499		Review	20-Jun	2020	Recent studies demonstrate that by focusing on traits linked to fundamental plant life-history trade-offs, ecologists can begin to predict plant community structure at global scales. Yet, consumers can strongly affect plant communities, and means for linking consumer effects to key plant traits and community assembly processes are lacking. We conducted a global literature review and meta-analysis…	no	65	5	0	0	56	1	73	1	5991	92.96	41.74	22.02	18.07	21.32	35.72	67.42	44.63	33.47	4.51	1.79	0.02	1.54	0	0	0.23	2.72	9.65	4.39	5.19	13.42	3.14	2.2	4.57	0.52	5.94	7.09
Spake, Rebecca; Mori, Akira S.; Beckmann, Michael; Martin, Philip A.; Christie, Alec P.; Duguid, Marlyse C.; Doncaster, C. Patrick	Implications of scale dependence for cross-study syntheses of biodiversity differences	ECOLOGY LETTERS	24	2	374	390	10.1111/ele.13641	20-Nov	Review	21-Feb	2021	Biodiversity studies are sensitive to well-recognised temporal and spatial scale dependencies. Cross-study syntheses may inflate these influences by collating studies that vary widely in the numbers and sizes of sampling plots. Here we evaluate sources of inaccuracy and imprecision in study-level and cross-study estimates of biodiversity differences, caused by within-study grain and sample sizes,…	no	34	0	0	0	27	0	34	1	7859	96.53	38.07	27.8	21.8	23.11	36.85	69.41	51.43	37.83	3.6	1.55	0	1.21	0	0	0.34	2.05	9.8	5.71	3.98	16.63	3.16	2.25	5.61	0.28	5.97	5.6
Filazzola, Alessandro; Brown, Charlotte; Dettlaff, Margarete A.; Batbaatar, Amgaa; Grenke, Jessica; Bao, Tan; Peetoom Heida, Isaac; Cahill, James F., Jr.	The effects of livestock grazing on biodiversity are multi-trophic: a meta-analysis	ECOLOGY LETTERS	23	8	1298	1309	10.1111/ele.13527	20-May	Review	20-Aug	2020	Anthropogenic disturbance has generated a significant loss of biodiversity worldwide and grazing by domestic herbivores is a contributing disturbance. Although the effects of grazing on plants are commonly explored, here we address the potential multi-trophic effects on animal biodiversity (e.g. herbivores, pollinators and predators). We conducted a meta-analysis on 109 independent studies that t…	yes	172	8	0	0	132	1	186	1	6241	89.54	19.85	44.94	21	17.78	38.89	69.86	47.2	37.14	3.78	1.63	0	1.51	0	0	0.11	2.15	9.53	5.29	5.53	13.4	5.16	2.56	6.49	0.67	7.98	4.79
Ben-Hur, Eyal; Kadmon, Ronen	Heterogeneity-diversity relationships in sessile organisms: a unified framework	ECOLOGY LETTERS	23	1	193	207	10.1111/ele.13418	19-Nov	Review	20-Jan	2020	The hypothesis that environmental heterogeneity promotes species richness by increasing opportunities for niche partitioning is a fundamental paradigm in ecology. However, recent studies suggest that heterogeneity-diversity relationships (HDR) are more complex than expected from this niche-based perspective, and often show a decrease in richness at high levels of heterogeneity. These findings hav…	no	69	6	0	0	64	1	77	1	7271	96.09	43.05	41.18	27.12	18.22	38.98	71.6	51.35	39.24	4.61	1.35	0	1.1	0	0.06	0.18	3.26	14.28	8.07	4.76	14.44	4.33	1.98	4.68	0.23	5.97	6.52
McClintock, Brett T.; Langrock, Roland; Gimenez, Olivier; Cam, Emmanuelle; Borchers, David L.; Glennie, Richard; Patterson, Toby A.	Uncovering ecological state dynamics with hidden Markov models	ECOLOGY LETTERS	23	12	1878	1903	10.1111/ele.13610	20-Oct	Review	20-Dec	2020	Ecological systems can often be characterised by changes among a finite set of underlying states pertaining to individuals, populations, communities or entire ecosystems through time. Owing to the inherent difficulty of empirical field studies, ecological state dynamics operating at any level of this hierarchy can often be unobservable or 'hidden'. Ecologists must therefore often contend with inc…	no	120	0	0	0	84	0	133	1	11215	89.79	30.48	13.16	27.43	37.38	36.34	66.19	44.84	34.61	2.87	0.83	0	0.57	0	0	0.25	2.04	9.66	5.51	9.3	11.65	4.88	2.98	5.78	0.46	7.48	5.4
CaraDonna, Paul J.; Burkle, Laura A.; Schwarz, Benjamin; Resasco, Julian; Knight, Tiffany M.; Benadi, Gita; Bluethgen, Nico; Dormann, Carsten F.; Fang, Qiang; Frund, Jochen; Gauzens, Benoit; Kaiser-Bunbury, Christopher N.; Winfree, Rachael; Vazquez, Diego P.	Seeing through the static: the temporal dimension of plant-animal mutualistic interactions	ECOLOGY LETTERS	24	1	149	161	10.1111/ele.13623	20-Oct	Review	21-Jan	2021	Most studies of plant-animal mutualistic networks have come from a temporally static perspective. This approach has revealed general patterns in network structure, but limits our ability to understand the ecological and evolutionary processes that shape these networks and to predict the consequences of natural and human-driven disturbance on species interactions. We review the growing literature …	no	80	4	0	0	68	0	92	1	6460	94.41	34.5	61.88	30.33	31.36	38.2	72.32	51.56	39.83	4.29	1.38	0	0.74	0	0	0.6	2.91	11.61	6.41	3.98	15.25	3.95	2.8	5.98	0.2	6.58	6.3
Brannelly, Laura A.; McCallum, Hamish I.; Grogan, Laura F.; Briggs, Cheryl J.; Ribas, Maria P.; Hollanders, Matthijs; Sasso, Thais; Familiar Lopez, Mariel; Newell, David A.; Kilpatrick, Auston M.	Mechanisms underlying host persistence following amphibian disease emergence determine appropriate management strategies	ECOLOGY LETTERS	24	1	130	148	10.1111/ele.13621	20-Oct	Review	21-Jan	2021	Emerging infectious diseases have caused many species declines, changes in communities and even extinctions. There are also many species that persist following devastating declines due to disease. The broad mechanisms that enable host persistence following declines include evolution of resistance or tolerance, changes in immunity and behaviour, compensatory recruitment, pathogen attenuation, envi…	no	54	1	0	0	48	0	58	1	6913	88.01	26.49	30.18	46.2	28.92	38.7	70.19	46.78	38.02	3.08	0.59	0	0.41	0	0	0.19	2.49	9.46	5.41	4.21	12.87	6.09	2.91	6.67	0.59	8.56	5.8
Song, Xiaoyang; Lim, Jun Ying; Yang, Jie; Luskin, Matthew Scott	When do Janzen-Connell effects matter? A phylogenetic meta-analysis of conspecific negative distance and density dependence experiments	ECOLOGY LETTERS	24	3	608	620	10.1111/ele.13665	20-Dec	Review	21-Mar	2021	The Janzen-Connell (J-C) hypothesis suggests that specialised natural enemies cause distance- or density-dependent mortality among host plants and is regarded as an important mechanism for species coexistence. However, there remains debate about whether this phenomenon is widespread and how variation is structured across taxa and life stages. We performed the largest meta-analysis of experimental…	yes	58	6	0	0	54	0	72	1	6401	82.74	33.68	49.79	14.42	27.59	35.42	68.75	46.57	36.29	3.3	1.48	0	1.08	0	0.02	0.39	1.81	8.87	4.33	5.87	11.67	4.75	3.22	8.14	0.7	7.62	7.23
Zhang, Zhijie; Liu, Yanjie; Yuan, Ling; Weber, Ewald; van Kleunen, Mark	Effect of allelopathy on plant performance: a meta-analysis	ECOLOGY LETTERS	24	2	348	362	10.1111/ele.13627	20-Oct	Review	21-Feb	2021	Allelopathy (i.e. chemical interactions between plants) is known to affect individual performance, community structure and plant invasions. Yet, a quantitative synthesis is lacking. Here, we performed a meta-analysis of 384 studies that measured allelopathic effects of one species (allelopathy plant) on another species or itself (test plant). Overall, allelopathy reduced plant performance by 25%,…	yes	173	21	0	0	144	2	203	1	7584	90.25	27	38.48	18.06	20.33	34.78	72.17	51.15	41.3	4.69	1.77	0	1.36	0	0.01	0.38	2.93	12.55	6.57	6.4	14.06	4.85	2.97	6.87	0.7	8.31	6.34
Albertson, Lindsey K.; MacDonald, Michael J.; Tumolo, Benjamin B.; Briggs, Michelle A.; Maguire, Zachary; Quinn, Sierra; Sanchez-Ruiz, Jose A.; Veneros, Jaris; Burkle, Laura A.	Uncovering patterns of freshwater positive interactions using meta-analysis: Identifying the roles of common participants, invasive species and environmental context	ECOLOGY LETTERS	24	3	594	607	10.1111/ele.13664	20-Dec	Review	21-Mar	2021	Positive interactions are sensitive to human activities, necessitating synthetic approaches to elucidate broad patterns and predict future changes if these interactions are altered or lost. General understanding of freshwater positive interactions has been far outpaced by knowledge of these important relationships in terrestrial and marine ecosystems. We conducted a global meta-analysis to evalua…	yes	25	1	0	0	21	0	27	1	6419	90.05	39.88	28.67	28.78	26.42	40.12	73.2	49.04	37.58	4.02	1.92	0	1.42	0	0.14	0.33	2.1	11.08	6.25	6.14	12.53	3.79	2.65	7.37	0.56	6.67	7.56
Prugh, Laura R.; Sivy, Kelly J.	Enemies with benefits: integrating positive and negative interactions among terrestrial carnivores	ECOLOGY LETTERS	23	5	902	918	10.1111/ele.13489		Review	20-May	2020	Interactions among terrestrial carnivores involve a complex interplay of competition, predation and facilitation via carrion provisioning, and these negative and positive pathways may be closely linked. Here, we developed an integrative framework and synthesized data from 256 studies of intraguild predation, scavenging, kleptoparisitism and resource availability to examine global patterns of supp…	yes	157	2	0	0	149	0	176	1	7351	91.98	37.78	21.25	8.45	20.88	38.28	70.86	46.93	34.81	3.58	1.55	0.07	1.25	0	0.01	0.22	2.03	8.53	4.33	6.97	14.05	4.48	1.9	6.05	0.41	6.86	7.17
Acuna-Rodriguez, Ian S.; Newsham, Kevin K.; Gundel, Pedro E.; Torres-Diaz, Cristian; Molina-Montenegro, Marco A.	Functional roles of microbial symbionts in plant cold tolerance	ECOLOGY LETTERS	23	6	1034	1048	10.1111/ele.13502	20-Apr	Review	20-Jun	2020	In this review, we examine the functional roles of microbial symbionts in plant tolerance to cold and freezing stresses. The impacts of symbionts on antioxidant activity, hormonal signaling and host osmotic balance are described, including the effects of the bacterial endosymbionts Burkholderia, Pseudomonas and Azospirillum on photosynthesis and the accumulation of carbohydrates such as trehalose…	yes	84	4	0	0	72	0	93	1	6616	95.54	30.14	20.7	20.6	18.13	36.5	62.42	43.02	35.28	3.39	0.79	0	0.26	0	0	0.48	2.6	8.99	5.21	6.59	15.43	3.4	2.07	5.46	0.44	5.02	5.58
Kaspari, Michael	The seventh macronutrient: how sodium shortfall ramifies through populations, food webs and ecosystems	ECOLOGY LETTERS	23	7	1153	1168	10.1111/ele.13517	20-May	Review	20-Jul	2020	Of the 25 elements required to build most organisms, sodium has a unique set of characteristics that ramify through terrestrial ecology. In plants, sodium is found in low concentrations and has little metabolic function; in plant consumers, particularly animals, sodium is essential to running costly Na-K ATPases. Here I synthesise a diverse literature from physiology, agronomy and ecology, toward…	no	96	0	0	0	80	0	105	1	7314	92.8	33.55	24.4	25.34	17.5	29.7	65.57	48.62	38.68	4.48	1.49	0.37	0.19	0.03	0.03	0.81	2.99	11.46	5.84	5.03	14.59	3.75	3.04	6.02	0.42	6.6	5.78
Kannenberg, Steven A.; Schwalm, Christopher R.; Anderegg, William R. L.	Ghosts of the past: how drought legacy effects shape forest functioning and carbon cycling	ECOLOGY LETTERS	23	5	891	901	10.1111/ele.13485		Review	20-May	2020	Multi-year lags in tree drought recovery, termed 'drought legacy effects', are important for understanding the impacts of drought on forest ecosystems, including carbon (C) cycle feedbacks to climate change. Despite the ubiquity of lags in drought recovery, large uncertainties remain regarding the mechanistic basis of legacy effects and their importance for the C cycle. In this review, we identif…	no	210	7	0	0	160	0	226	1	5536	91.53	30.6	44.39	30.85	16.38	32.95	64.83	44.2	35.13	3.67	1.07	0	0.63	0	0.02	0.4	2.6	9.27	5.09	3.94	13.24	4.55	2.89	5.4	0.25	6.97	5.49
Chatelain, Marion; Drobniak, Szymon M.; Szulkin, Marta	The association between stressors and telomeres in non-human vertebrates: a meta-analysis	ECOLOGY LETTERS	23	2	381	398	10.1111/ele.13426	19-Nov	Review	20-Feb	2020	Animal response to stressors such as harsh environmental conditions and demanding biological processes requires energy generated through increased mitochondrial activity. This results in the production of reactive oxygen species (ROS). In vitro and some in vivo studies suggest that oxidative damage of DNA caused by ROS is responsible for telomere shortening. Since telomere length is correlated wi…	yes	155	2	0	0	136	0	159	1	7617	95.4	26	37.1	7.4	22.67	39.57	70.28	48.35	37.46	2.86	0.84	0	0.62	0	0	0.22	2.02	11.82	7.63	5.19	13.65	3.83	2.21	6.25	0.43	5.8	6.34
Alund, Murielle; Emery, Nathan; Jarrett, Benjamin J. M.; MacLeod, Kirsty J.; McCreery, Helen F.; Mamoozadeh, Nadya; Phillips, John G.; Schossau, Jory; Thompson, Andrew W.; Warwick, Alexa R.; Yule, Kelsey M.; Zylstra, Erin R.; Gering, Eben	Academic ecosystems must evolve to support a sustainable postdoc workforce	NATURE ECOLOGY & EVOLUTION	4	6	777	781	10.1038/s41559-020-1178-6	20-Apr	Article	20-Jun	2020	The postdoctoral experience is in need of reform. Here the authors outline concrete steps that institutions, postdocs and mentors can take to improve the landscape.The postdoctoral workforce comprises a growing proportion of the science, technology, engineering and mathematics (STEM) community, and plays a vital role in advancing science. Postdoc professional development, however, remains rooted …	no	28	0	0	0	7	1	28	1	2376	85.35	59.6	15.38	74.71	19.8	47.56	80.47	47.47	36.28	4.04	1.68	0	1.26	0	0	0.34	2.36	8.75	3.54	5.39	12.67	4.08	3.03	7.62	0.13	7.24	8.04
Samplonius, Jelmer M.; Atkinson, Angus; Hassall, Christopher; Keogan, Katharine; Thackeray, Stephen J.; Assmann, Jakob J.; Burgess, Malcolm D.; Johansson, Jacob; Macphie, Kirsty H.; Pearce-Higgins, James W.; Simmonds, Emily G.; Varpe, Oystein; Weir, Jamie C.; Childs, Dylan Z.; Cole, Ella F.; Daunt, Francis; Hart, Tom; Lewis, Owen T.; Pettorelli, Nathalie; Sheldon, Ben C.; Phillimore, Albert B.	Strengthening the evidence base for temperature-mediated phenological asynchrony and its impacts	NATURE ECOLOGY & EVOLUTION	5	2	155	+	10.1038/s41559-020-01357-0	20-Dec	Article	21-Feb	2021	Five key criteria are proposed to demonstrate robustly that temperature-mediated phenological asynchrony will negatively impact consumers, which the authors show are rarely met in the current literature.Climate warming has caused the seasonal timing of many components of ecological food chains to advance. In the context of trophic interactions, the match-mismatch hypothesis postulates that differ…	no	72	1	0	0	58	0	75	1	5004	93.7	36.39	37.92	30.89	27.49	37.35	77.9	55.9	45.36	4.78	1.4	0	0.98	0	0	0.4	3.38	13.65	7.05	6.06	16.71	6	2.84	5.74	0.78	9.11	6.51
Tulloch, Ayesha I. T.	Improving sex and gender identity equity and inclusion at conservation and ecology conferences	NATURE ECOLOGY & EVOLUTION	4	10	1311	+	10.1038/s41559-020-1255-x	20-Aug	Article	20-Oct	2020	Tulloch details a six-step timeline that improves ecology and conservation conference inclusion by embedding diversity and equity into planning, financing, marketing, scientific and social scheduling, evaluation and reporting.Conferences are important for professional learning and for building academics' reputations and networks. All members of the scientific community should feel supported and f…	no	34	0	0	0	20	0	36	1	5060	91.4	30.48	22.69	58.61	27.06	40.71	81.01	51.26	40.49	2.57	0.65	0.14	0.14	0	0	0.34	1.92	9.78	4.96	4.98	15.42	4.57	2.13	9.11	0.53	7.92	7.33
Lambert, Max R.; Donihue, Colin M.	Urban biodiversity management using evolutionary tools	NATURE ECOLOGY & EVOLUTION	4	7	903	910	10.1038/s41559-020-1193-7	20-May	Article	20-Jul	2020	Cities are fully functioning ecosystems and are home to no-analogue communities of species that interact with each other and which are subject to novel urban stressors. As such, biodiversity can evolve in response to these new urban conditions, making urban species a moving target for conservation and management efforts. An evolving urban biodiversity necessitates integrating evolutionary insight…	no	62	1	0	0	52	0	65	1	3473	84.09	20.14	71.33	43.87	23.63	44.34	70.05	51.31	39.82	3.48	1.07	0	0.58	0	0	0.49	2.42	9.5	5.18	2.27	13.01	6.54	3.25	7.6	0.72	8.98	9.24
Winther, Jan-Gunnar; Dai, Minhan; Rist, Therese; Hoel, Alf Hakon; Li, Yangfan; Trice, Amy; Morrissey, Karyn; Juinio-Menez, Marie Antonette; Fernandes, Leanne; Unger, Sebastian; Scarano, Fabio Rubio; Halpin, Patrick; Whitehouse, Sandra	Integrated ocean management for a sustainable ocean economy	NATURE ECOLOGY & EVOLUTION	4	11	1451	1458	10.1038/s41559-020-1259-6	20-Aug	Review	20-Nov	2020	There is an urgent need to ensure that marine ecosystems are able to support biodiversity and the services they sustain in the face of rapid global change. Here, the authors argue that a holistic approach of integrated ocean management can ensure a sustainable and resilient ocean economy.The rapidly evolving ocean economy, driven by human needs for food, energy, transportation and recreation, has…	no	114	6	0	0	36	0	125	1	4043	93.89	41.39	30.82	67.37	23.64	39.77	76.9	54.04	41.43	3.56	0.99	0	0.69	0	0	0.3	2.57	11.97	7.99	3.46	14.64	4.87	2.92	7.25	0.2	8.46	9.03
Gallagher, Rachael V.; Falster, Daniel S.; Maitner, Brian S.; Salguero-Gomez, Roberto; Vandvik, Vigdis; Pearse, William D.; Schneider, Florian D.; Kattge, Jens; Poelen, Jorrit H.; Madin, Joshua S.; Ankenbrand, Markus J.; Penone, Caterina; Feng, Xiao; Adams, Vanessa M.; Alroy, John; Andrew, Samuel C.; Balk, Meghan A.; Bland, Lucie M.; Boyle, Brad L.; Bravo-Avila, Catherine H.; Brennan, Ian; Carthe…	Open Science principles for accelerating trait-based science across the Tree of Life	NATURE ECOLOGY & EVOLUTION	4	3	294	303	10.1038/s41559-020-1109-6	20-Feb	Review	20-Mar	2020	Synthesizing trait observations and knowledge across the Tree of Life remains a grand challenge for biodiversity science. Species traits are widely used in ecological and evolutionary science, and new data and methods have proliferated rapidly. Yet accessing and integrating disparate data sources remains a considerable challenge, slowing progress toward a global synthesis to integrate trait data …	no	135	3	0	0	115	1	146	1	4308	92.05	37.52	23.23	60.34	25.49	39.62	71.56	49.54	39.44	3.46	1.28	0.02	0.65	0	0	0.49	2.18	9.91	6.04	3.53	14.69	5.04	2.44	7.29	0.49	9.17	6.22
Danovaro, Roberto; Fanelli, Emanuela; Aguzzi, Jacopo; Billett, David; Carugati, Laura; Corinaldesi, Cinzia; Dell'Anno, Antonio; Gjerde, Kristina; Jamieson, Alan J.; Kark, Salit; McClain, Craig; Levin, Lisa; Levin, Noam; Ramirez-Llodra, Eva; Ruhl, Henry; Smith, Craig R.; Snelgrove, Paul V. R.; Thomsen, Laurenz; Van Dover, Cindy L.; Yasuhara, Moriaki	Ecological variables for developing a global deep-ocean monitoring and conservation strategy	NATURE ECOLOGY & EVOLUTION	4	2	181	+	10.1038/s41559-019-1091-z		Article	20-Feb	2020	Expert elicitation methods identify a set of essential ecological variables that may be used to guide effective conservation and management of the deep sea.The deep sea (>200 m depth) encompasses >95% of the world's ocean volume and represents the largest and least explored biome on Earth (<0.0001% of ocean surface), yet is increasingly under threat from multiple direct and indirect anthropogenic…	yes	175	3	0	0	95	1	178	1	4684	95.57	29.64	35.38	39.16	26.77	44.47	69.13	48.44	37.04	2.8	0.9	0	0.58	0	0	0.3	1.9	10.48	6.55	3.61	15.05	2.11	2.8	7.69	0.28	4.89	7.75
Rohr, Jason R.; Civitello, David J.; Halliday, Fletcher W.; Hudson, Peter J.; Lafferty, Kevin D.; Wood, Chelsea L.; Mordecai, Erin A.	Towards common ground in the biodiversity-disease debate	NATURE ECOLOGY & EVOLUTION	4	1	24	33	10.1038/s41559-019-1060-6		Review	20-Jan	2020	There has been intense debate as to whether biodiversity increases or reduces the risk of infectious disease. This Review is the result of researchers from both sides of the debate attempting to reach a consensus.The disease ecology community has struggled to come to consensus on whether biodiversity reduces or increases infectious disease risk, a question that directly affects policy decisions f…	no	180	8	0	0	146	2	197	1	6472	86	25.19	39.62	16.03	26.85	42.35	79.33	55.01	43.31	4.81	0.74	0	0.39	0	0	0.34	4.06	11.48	5.59	4.05	14.39	6.12	3.35	7.52	0.49	9.26	7.46
Williams, John W.; Ordonez, Alejandro; Svenning, Jens-Christian	A unifying framework for studying and managing climate-driven rates of ecological change	NATURE ECOLOGY & EVOLUTION	5	1	17	26	10.1038/s41559-020-01344-5	20-Dec	Review	21-Jan	2021	Outlining a conceptual framework of climate-driven fast, slow and abrupt ecological change that integrates palaeoecology, contemporary ecology and invasion biology, the authors argue that the focus of theory and practice needs to shift from managing states to managing rates of change.During the Anthropocene and other eras of rapidly changing climates, rates of change of ecological systems can be …	no	88	1	0	0	57	0	95	1	4367	94.65	28.36	82.7	35.85	24.13	42.07	71.65	50.31	37.03	2.2	0.55	0	0.16	0	0	0.39	1.65	9	4.47	7.05	15.75	4.01	2.2	6.89	0.21	6.25	8.47
Sarkar, Amar; Harty, Siobhan; Johnson, Katerina V. -A.; Moeller, Andrew H.; Archie, Elizabeth A.; Schell, Laura D.; Carmody, Rachel N.; Clutton-Brock, Timothy H.; Dunbar, Robin I. M.; Burnet, Philip W. J.	Microbial transmission in animal social networks and the social microbiome	NATURE ECOLOGY & EVOLUTION	4	8	1020	1035	10.1038/s41559-020-1220-8	20-Jun	Article	20-Aug	2020	Host-associated microbiomes play an increasingly appreciated role in animal metabolism, immunity and health. The microbes in turn depend on their host for resources and can be transmitted across the host's social network. In this Perspective, we describe how animal social interactions and networks may provide channels for microbial transmission. We propose the 'social microbiome' as the microbial…	no	130	2	0	0	108	0	145	1	7706	94.85	60.14	40.2	35.09	25.77	39.93	77.33	55.06	43.39	3.96	1.03	0	0.44	0	0.01	0.53	2.93	12.77	7.25	3.18	16.65	5.52	2.84	6.45	0.18	8.25	8.53
Dominoni, Davide M.; Halfwerk, Wouter; Baird, Emily; Buxton, Rachel T.; Fernandez-Juricic, Esteban; Fristrup, Kurt M.; McKenna, Megan F.; Mennitt, Daniel J.; Perkin, Elizabeth K.; Seymoure, Brett M.; Stoner, David C.; Tennessen, Jennifer B.; Toth, Cory A.; Tyrrell, Luke P.; Wilson, Ashley; Francis, Clinton D.; Carter, Neil H.; Barber, Jesse R.	Why conservation biology can benefit from sensory ecology	NATURE ECOLOGY & EVOLUTION	4	4	502	511	10.1038/s41559-020-1135-4	20-Mar	Article	20-Apr	2020	Anthropogenic sensory pollutants, such as noise, light and chemicals, are affecting biodiversity. This Perspective uses an understanding of animal sensory ecology to explore how these impacts can be mitigated.Global expansion of human activities is associated with the introduction of novel stimuli, such as anthropogenic noise, artificial lights and chemical agents. Progress in documenting the eco…	no	165	2	0	0	127	0	185	1	5033	89.82	33.21	37.28	15.76	24.67	42.26	73.12	51.6	43.27	4.89	1.45	0	0.85	0	0	0.58	3.44	11.36	5.44	3.24	16.05	5.96	3.48	6.66	0.3	8.7	6.06
Reyers, Belinda; Selig, Elizabeth R.	Global targets that reveal the social-ecological interdependencies of sustainable development	NATURE ECOLOGY & EVOLUTION	4	8	1011	1019	10.1038/s41559-020-1230-6	20-Jul	Article	20-Aug	2020	This Perspective uses a social-ecological systems framework to make recommendations for global targets that capture the interdependencies of biodiversity, ecosystem services and sustainable development to inform the Convention on Biological Diversity post-2020 process and the future of the UN's Sustainable Development Goals.We are approaching a reckoning point in 2020 for global targets that bett…	no	153	5	0	0	74	1	157	1	5494	93.3	31.8	33.2	56.29	28.76	39.42	73.81	52.35	41.99	4.17	0.84	0	0.38	0	0	0.44	3.33	12.4	7.01	4.02	15.47	3.75	2.73	8.3	0.31	6.44	7.68
Geary, William L.; Bode, Michael; Doherty, Tim S.; Fulton, Elizabeth A.; Nimmo, Dale G.; Tulloch, Ayesha I. T.; Tulloch, Vivitskaia J. D.; Ritchie, Euan G.	A guide to ecosystem models and their environmental applications	NATURE ECOLOGY & EVOLUTION	4	11	1459	1471	10.1038/s41559-020-01298-8	20-Sep	Review	20-Nov	2020	Applied ecology has traditionally approached management problems through a simplified, single-species lens. Repeated failures of single-species management have led us to a new paradigm - managing at the ecosystem level. Ecosystem management involves a complex array of interacting organisms, processes and scientific disciplines. Accounting for interactions, feedback loops and dependencies between …	no	144	5	0	0	102	0	152	1	5672	89.35	27.19	33.31	31.37	26.02	44.01	71.72	52.38	40.87	3.46	0.78	0	0.26	0	0	0.51	2.68	10.56	5.22	3.95	14.93	5.84	3.51	7.28	0.19	9.34	7.79
Moreno-Mateos, David; Alberdi, Antton; Morrien, Elly; van der Putten, Wim H.; Rodriguez-Una, Asun; Montoya, Daniel	The long-term restoration of ecosystem complexity	NATURE ECOLOGY & EVOLUTION	4	5	676	685	10.1038/s41559-020-1154-1	20-Apr	Article	20-May	2020	Multiple large-scale restoration strategies are emerging globally to counteract ecosystem degradation and biodiversity loss. However, restoration often remains insufficient to offset that loss. To address this challenge, we propose to focus restoration science on the long-term (centuries to millennia) re-assembly of degraded ecosystem complexity integrating interaction network and evolutionary po…	no	174	14	0	0	123	4	193	1	4480	93.25	30.49	51.49	42.75	26.51	45.36	74.49	51.96	41.05	4.22	1.14	0	0.54	0	0	0.56	3.08	11.96	6.32	3.91	15.65	5.11	2.68	6.5	0.29	8.17	6.5
Fan, Peng-Fei; Yang, Li; Liu, Yang; Lee, Tien Ming	Build up conservation research capacity in China for biodiversity governance	NATURE ECOLOGY & EVOLUTION	4	9	1162	1167	10.1038/s41559-020-1253-z	20-Jul	Article	20-Sep	2020	To achieve the grand vision of 'Ecological Civilization' and to build a more sustainable Belt and Road Initiative, China's conservation policies must be underpinned by research. However, recent institutional and vertebrate conservation scientists' publication data suggest that China has a growing conservation research capacity deficit. China lacks a pipeline for the training and development of co…	no	23	4	0	0	14	0	26	1	3826	91.74	44.7	27.78	37.94	26.57	39.31	75.56	50.81	41.17	4.31	1.96	0	1.2	0	0	0.68	2.35	11.29	6.3	5.88	14.85	4.55	2.59	7.45	0.5	6.98	7.58
Watts, Kevin; Whytock, Robin C.; Park, Kirsty J.; Fuentes-Montemayor, Elisa; Macgregor, Nicholas A.; Duffield, Simon; McGowan, Philip J. K.	Ecological time lags and the journey towards conservation success	NATURE ECOLOGY & EVOLUTION	4	3	304	311	10.1038/s41559-019-1087-8	20-Jan	Article	20-Mar	2020	Time lags in the response of species to conservation interventions may mask success. In this Perspective, the authors explore the effects of time lags on biodiversity indicators using both theory and empirical data.Global conservation targets to reverse biodiversity declines and halt species extinctions are not being met despite decades of conservation action. However, a lack of measurable change…	no	90	2	0	0	74	1	99	1	4360	89.36	32.82	49	37.37	28.13	40.67	74.63	53.97	42.66	4.52	1.4	0	0.78	0.02	0	0.6	3.12	10.32	5.89	4.01	15.55	6.35	3.23	7.04	0.41	9.54	6.86
Nuismer, Scott L.; Bull, James J.	Self-disseminating vaccines to suppress zoonoses	NATURE ECOLOGY & EVOLUTION	4	9	1168	1173	10.1038/s41559-020-1254-y	20-Jul	Article	20-Sep	2020	The SARS-CoV-2 epidemic is merely the most recent demonstration that our current approach to emerging zoonotic infectious disease is ineffective. SARS, MERS, Ebola, Nipah and an array of arenavirus infections sporadically spillover into human populations and are often contained only as a result of their poor transmission in human hosts, coupled with intense public health control efforts in the ea…	no	29	0	0	0	22	0	30	1	4003	90.35	36.33	17.36	40.36	27.8	39.8	78.52	54.18	43.94	4.67	1.47	0	0.72	0.02	0	0.65	3.2	12.84	7.59	3.95	14.66	6.15	3.95	6.45	0.42	9.07	7.44
Lindsey, Peter; Allan, James; Brehony, Peadar; Dickman, Amy; Robson, Ashley; Begg, Colleen; Bhammar, Hasita; Blanken, Lisa; Breuer, Thomas; Fitzgerald, Kathleen; Flyman, Michael; Gandiwa, Patience; Giva, Nicia; Kaelo, Dickson; Nampindo, Simon; Nyambe, Nyambe; Steiner, Kurt; Parker, Andrew; Roe, Dilys; Thomson, Paul; Trimble, Morgan; Caron, Alexandre; Tyrrell, Peter	Conserving Africa's wildlife and wildlands through the COVID-19 crisis and beyond	NATURE ECOLOGY & EVOLUTION	4	10	1300	1310	10.1038/s41559-020-1275-6	20-Jul	Article	20-Oct	2020	In Africa, COVID-19 has created a perfect storm of reduced funding, restrictions on the operations of conservation agencies, and elevated human threats to nature. This Perspective discusses solutions to move beyond this immediate crisis.The SARS-CoV-2 virus and COVID-19 illness are driving a global crisis. Governments have responded by restricting human movement, which has reduced economic activi…	no	166	2	0	0	103	3	176	1	3823	91.96	47.82	11.07	15.81	19.91	44.89	76.64	49.2	35.34	2.46	0.92	0.03	0.39	0	0	0.39	1.54	8.27	4.63	5.23	13.71	4.24	2.07	7.43	0.21	7.27	9.42
Laughlin, Daniel C.; Gremer, Jennifer R.; Adler, Peter B.; Mitchell, Rachel M.; Moore, Margaret M.	The Net Effect of Functional Traits on Fitness	TRENDS IN ECOLOGY & EVOLUTION	35	11	1037	1047	10.1016/j.tree.2020.07.010		Review	20-Nov	2020	Generalizing the effect of traits on performance across species may be achievable if traits explain variation in population fitness. However, testing relationships between traits and vital rates to infer effects on fitness can be misleading. Demographic trade-offs can generate variation in vital rates that yield equal population growth rates, thereby obscuring the net effect of traits on fitness.…	no	123	1	0	0	107	1	133	1	3734	88.92	32.82	40.87	33.72	26.48	38.16	74.34	52.7	39.9	4.63	1.61	0.13	0.96	0	0	0.51	3.03	10.04	5.57	4.28	14.25	6.61	2.97	5.52	0.51	9.91	6.56
van Heerwaarden, Belinda; Kellermann, Vanessa	Does Plasticity Trade Off With Basal Heat Tolerance?	TRENDS IN ECOLOGY & EVOLUTION	35	10	874	885	10.1016/j.tree.2020.05.006		Review	20-Oct	2020	Studies suggest that many species are already living close to their upper physiological thermal limits. Phenotypic plasticity is thought to be an important mechanism for species to counter rapid environmental change, yet the extent to which plastic responses may buffer projected climate change - and what limits the evolution of plasticity - is still unclear. The tolerance-plasticity trade-off hyp…	no	60	1	0	0	57	0	67	1	3157	81.53	21.31	56.62	22.19	27.45	42.73	72.89	49.98	40.07	4.18	1.3	0	0.86	0	0	0.44	2.88	9.53	4.62	4.69	12.92	6.94	3.29	7.13	0.73	9.57	5.89
Ruckelshaus, Mary H.; Jackson, Stephen T.; Mooney, Harold A.; Jacobs, Katharine L.; Kassam, Karim-Aly S.; Arroyo, Mary T. K.; Baldi, Andras; Bartuska, Ann M.; Boyd, James; Joppa, Lucas N.; Kovacs-Hostyanszki, Aniko; Parsons, Jill Petraglia; Scholes, Robert J.; Shogren, Jason F.; Ouyang, Zhiyun	The IPBES Global Assessment: Pathways to Action	TRENDS IN ECOLOGY & EVOLUTION	35	5	407	414	10.1016/j.tree.2020.01.009		Review	20-May	2020	The first Global Assessment of the Intergovernmental Science-Policy Platform on Biodiversity and Ecosystem Services (IPBES) found widespread, accelerating declines in Earth's biodiversity and associated benefits to people from nature. Addressing these trends will require science-based policy responses to reduce impacts, especially at national to local scales. Effective scaling of science-policy e…	no	89	2	0	0	48	1	99	1	2334	94.89	43.08	29.86	57.05	30.31	43.19	76.74	51.37	37.83	2.01	0.73	0	0.13	0	0	0.6	1.29	9.08	5.61	2.4	15.12	3.98	1.54	7.93	0.26	6.81	10.07
Hite, Jessica L.; Pfenning, Alaina C.; Cressler, Clayton E.	Starving the Enemy? Feeding Behavior Shapes Host-Parasite Interactions	TRENDS IN ECOLOGY & EVOLUTION	35	1	68	80	10.1016/j.tree.2019.08.004		Review	20-Jan	2020	The loss of appetite that typically accompanies infection or mere exposure to parasites is traditionally considered a negative byproduct of infection, benefitting neither the host nor the parasite. Numerous medical and veterinary practices directly or indirectly subvert this 'illness-mediated anorexia'. However, the ecological factors that influence it, its effects on disease outcomes, and why it…	yes	48	0	0	0	40	0	55	1	3666	85.85	37.7	27.75	5.04	25.82	41.54	80.09	47.38	38.05	4.91	1.39	0.03	0.71	0	0	0.65	3.52	11.16	5.24	5.4	12.3	3.44	4.06	7.15	0.38	6.63	5.67
Jamie, Gabriel A.; Meier, Joana, I	The Persistence of Polymorphisms across Species Radiations	TRENDS IN ECOLOGY & EVOLUTION	35	9	795	808	10.1016/j.tree.2020.04.007		Review	20-Sep	2020	Studies on polymorphisms have been foundational to our understanding of evolu-tion. The presence of different phenotypic morphs is sometimes considered a pre-cursor to speciation in which morphs evolve into different species. While speciation should initially reduce genetic variation in daughter versus parental species, a com-mon pattern is the recurrence of the same phenotypic polymorphism in ma…	no	61	2	0	0	57	1	64	1	3959	94.5	32.94	29.67	26.87	21.87	40.31	67.34	51.86	42.69	3.16	0.91	0.05	0.33	0	0	0.53	2.25	12.55	7.55	3.36	15.23	6.24	3.49	5.13	0.23	9.22	7.25
Piette, Bernard M. A. G.; Heddle, Jonathan G.	A Peptide-Nucleic Acid Replicator Origin for Life	TRENDS IN ECOLOGY & EVOLUTION	35	5	397	406	10.1016/j.tree.2020.01.001		Review	20-May	2020	Evolution requires self-replication. But, what was the very first self-replicator directly ancestral to all life? The currently favoured RNA World theory assigns this role to RNA alone but suffers from a number of seemingly intractable problems. Instead, we suggest that the self-replicator consisted of both peptides and nucleic acid strands. Such a nucleopeptide replicator is more feasible both i…	no	15	0	0	0	7	0	15	1	3754	86.7	27.95	24.12	24.3	22.48	31.91	71.42	56.07	46.22	6.23	1.28	0.08	0.45	0	0	0.72	4.95	15.74	8.82	3.22	12.68	7.57	3.36	5.57	0.67	10.31	7.46
Tsuji, Kaoru; Fukami, Tadashi	Sexual Dimorphism and Species Diversity: from Clades to Sites	TRENDS IN ECOLOGY & EVOLUTION	35	2	105	114	10.1016/j.tree.2019.09.001		Review	20-Feb	2020	A variety of relationships have been observed between sexual dimorphism and species diversity, from positive to negative and nonsignificant. Although many hypotheses have been proposed to explain these relationships, it has proven difficult to understand why patterns are so variable Most studies on this topic have used clades as phylogenetically independent replicates for pattern analysis, but a …	no	14	2	0	0	14	1	17	1	3013	82.54	22.32	46.4	22.72	26.2	35.91	77.8	55.86	42.88	5.68	1.06	0	0.66	0	0	0.4	4.61	12.45	6.01	5.97	13.01	7.53	3.39	6.44	0.2	10.99	9.76
Seppelt, Ralf; Arndt, Channing; Beckmann, Michael; Martin, Emily A.; Hertel, Thomas W.	Deciphering the Biodiversity-Production Mutualism in the Global Food Security Debate	TRENDS IN ECOLOGY & EVOLUTION	35	11	1011	1020	10.1016/j.tree.2020.06.012		Review	20-Nov	2020	Without changes in consumption, along with sharp reductions in food waste and postharvest losses, agricultural production must grow to meet future food demands. The variety of concepts and policies relating to yield increases fail to integrate an important constituent of production and human nutrition - biodiversity. We develop an analytical framework to unpack this biodiversity-production mutual…	no	59	0	0	0	37	1	61	1	2699	93.02	31.16	29.51	23.51	26.2	39.46	72.69	52.09	40.31	3.67	0.78	0.04	0.33	0	0	0.37	2.89	12	6.89	3.37	14.56	4.96	3	6.6	0.3	8.52	7.22
Boyle, W. Alice; Shogren, Elsie H.; Brawn, Jeffrey D.	Hygric Niches for Tropical Endotherms	TRENDS IN ECOLOGY & EVOLUTION	35	10	938	952	10.1016/j.tree.2020.06.011		Review	20-Oct	2020	Biotic selective pressures dominate explanations for the evolutionary ecology of tropical endotherms. Yet, abiotic factors, principally precipitation regimes, shape biogeographical and phenological patterns in tropical regions. Despite its importance, we lack a framework for understanding when, why, and how rain affects endotherms. Here, we review how tropical birds and mammals respond to rain at…	no	54	0	0	0	47	1	64	1	4578	93.44	30.69	59.15	21.57	26.31	42.77	70.82	50.5	38.29	2.84	1.11	0.09	0.74	0	0	0.28	1.73	8.89	4.7	3.15	15.68	3.98	3.06	6.62	0.52	6.64	8.43
Martin-Silverstone, Elizabeth; Habib, Michael B.; Hone, David W. E.	Volant Fossil Vertebrates: Potential for Bioinspired Flight Technology	TRENDS IN ECOLOGY & EVOLUTION	35	7	618	629	10.1016/j.tree.2020.03.005		Review	20-Jul	2020	Animal flight is ecologically important and has a long evolutionary history. It has evolved independently in many distantly related clades of animals. Powered flight has evolved only three times in vertebrates, making it evolutionarily rare. Major recent fossil discoveries have provided key data on fossil flying vertebrates and critical insights regarding the evolution and different arrangements …	no	10	0	0	0	6	0	11	1	3988	92.97	26.34	62.4	47.21	23.74	33.68	73.17	52.78	40.67	3.64	0.85	0	0.13	0	0	0.73	2.78	11.79	6.72	3.49	14.87	5.99	2.96	5.62	0.5	9.98	7.32
Waters, J. M.; Emerson, B. C.; Arribas, P.; McCulloch, G. A.	Dispersal Reduction: Causes, Genomic Mechanisms, and Evolutionary Consequences	TRENDS IN ECOLOGY & EVOLUTION	35	6	512	522	10.1016/j.tree.2020.01.012		Review	20-Jun	2020	Recent biological analyses suggest that reductions in dispersal ability have been key drivers of diversification across numerous lineages. We synthesise emerging data to highlight similarities regarding the causes and consequences of dispersal reduction across taxa and ecosystems, as well as the diverse genomic mechanisms underpinning these shifts. Natural selection has acted on standing genetic …	no	64	1	0	0	55	0	65	1	3091	91.54	28.01	48.8	21.41	25.34	43.45	65.8	44.35	36.75	2.69	0.49	0.03	0.19	0	0	0.26	2.2	8.38	4.04	5.34	14.91	5.56	3.62	5.47	0.03	7.02	5.73
Arnqvist, Goran	Mixed Models Offer No Freedom from Degrees Of Freedom	TRENDS IN ECOLOGY & EVOLUTION	35	4	329	335	10.1016/j.tree.2019.12.004		Review	20-Apr	2020	Statistics matter greatly in biology, whether we like it or not. As a discipline with an empirical inclination, we are faced with data every day and we rely on inferential statistical models to make sense of it and to provide us with novel insights. Much of the time, the growing level of complexity and sophistication of the models we put to use in ecology and evolution have led to more appropriat…	no	83	1	0	0	66	0	86	1	1660	73.26	41.84	55.74	23.27	22.13	30.18	78.92	59.22	47.35	7.53	3.43	0.18	1.33	1.45	0.06	0.42	4.1	12.29	4.46	3.73	14.64	6.33	5.06	7.53	1.02	10.06	8.92
Martinez-Abrain, Alejandro	Sociality Influences Population Dynamics under Perturbation Regimes	TRENDS IN ECOLOGY & EVOLUTION	35	9	762	763	10.1016/j.tree.2020.06.007		Book Review	20-Sep	2020		no	0	0	0	0	0	0	0
He, Nianpeng; Li, Ying; Liu, Congcong; Xu, Li; Li, Mingxu; Zhang, Jiahui; He, Jinsheng; Tang, Zhiyao; Han, Xingguo; Ye, Qing; Xiao, Chunwang; Yu, Qiang; Liu, Shirong; Sun, Wei; Niu, Shuli; Li, Shenggong; Sack, Lawren; Yu, Guirui	Plant Trait Networks: Improved Resolution of the Dimensionality of Adaptation	TRENDS IN ECOLOGY & EVOLUTION	35	10	908	918	10.1016/j.tree.2020.06.003		Review	20-Oct	2020	Functional traits are frequently used to evaluate plant adaptation across environments. Yet, traits tend to have multiple functions and interactions, which cannot be accounted for in traditional correlation analyses. Plant trait networks (PTNs) clarify complex relationships among traits, enable the calculation of metrics for the topology of trait coordination and the importance of given traits in…	no	161	46	0	0	141	0	210	1	2765	93.37	30.78	33.71	35.05	26.33	35.12	69.58	49.51	39.6	2.68	0.98	0.07	0.25	0	0	0.65	1.7	10.2	5.93	3.62	15.19	5.71	2.31	7.02	0.11	8.35	6.69
Hughes, Alice C.; Lechner, Alex M.; Chitov, Alexander; Horstmann, Alexander; Hinsley, Amy; Tritto, Angela; Chariton, Anthony; Li, Binbin, V; Ganapin, Delfin; Simonov, Eugene; Morton, Katherine; Toktomushev, Kemel; Foggin, Marc; Tan-Mullins, May; Orr, Michael C.; Griffiths, Richard; Nash, Richard; Perkin, Scott; Glemet, Raphael; Kim, Minsun; Yu, Douglas W.	Horizon Scan of the Belt and Road Initiative	TRENDS IN ECOLOGY & EVOLUTION	35	7	583	593	10.1016/j.tree.2020.02.005		Review	20-Jul	2020	The Belt and Road Initiative (BRI) represents the largest infrastructure and development project in human history, and presents risks and opportunities for ecosystems, economies, and communities. Some risks (habitat fragmentation, roadkill) are obvious, however, many of the BRI's largest challenges for development and conservation are not obvious and require extensive consideration to identify. I…	yes	63	4	1	0	26	0	66	1	4022	93.31	32.64	36.62	31.13	31.67	38.34	74.96	51.42	40.08	2.56	0.6	0.02	0.2	0	0	0.37	1.96	10.24	5.77	3.51	15.54	4.77	2.76	7.63	0.35	7.46	8.68
Norris, Ken; Terry, Andrew; Hansford, James P.; Turvey, Samuel T.	Biodiversity Conservation and the Earth System: Mind the Gap	TRENDS IN ECOLOGY & EVOLUTION	35	10	919	926	10.1016/j.tree.2020.06.010		Review	20-Oct	2020	One of the most striking human impacts on global biodiversity is the ongoing depletion of large vertebrates from terrestrial and aquatic ecosystems. Recent work suggests this loss of megafauna can affect processes at biome or Earth system scales with potentially serious impacts on ecosystem structure and function, ecosystem services, and biogeochemical cycles. We argue that our contemporary appro…	no	25	3	0	0	12	0	28	1	3043	89.74	39.68	34.15	26.7	30.13	39.57	71.54	53.14	40.88	4.8	1.22	0	0.79	0	0	0.43	3.58	10.55	5.88	2.96	14.53	5.19	3.02	7.03	0.2	8.25	7.43
Pausas, Juli G.; Bond, William J.	On the Three Major Recycling Pathways in Terrestrial Ecosystems	TRENDS IN ECOLOGY & EVOLUTION	35	9	767	775	10.1016/j.tree.2020.04.004		Review	20-Sep	2020	Plants are the largest biomass component of most terrestrial ecosystems, and litter decomposition is considered the dominant process by which nutrients return to plants. We show that in terrestrial ecosystems, there are three major pathways by which plant biomass is degraded into forms that release nutrients again available to plants: microbial decomposition; vertebrate herbivory; and wildfires. …	no	62	1	0	0	42	0	68	1	2752	87.39	29.02	48.77	44.13	28.08	36.23	70.31	51.49	42.19	4.11	1.13	0	0.51	0	0	0.62	2.98	11.88	6.5	4.91	13.63	5.01	3.92	8.21	0.33	6.98	7.49
Sepulveda, Adam J.; Nelson, Nanette M.; Jerde, Christopher L.; Luikart, Gordon	Are Environmental DNA Methods Ready for Aquatic Invasive Species Management?	TRENDS IN ECOLOGY & EVOLUTION	35	8	668	678	10.1016/j.tree.2020.03.011		Review	20-Aug	2020	Multiple studies have demonstrated environmental (e)DNA detections of rare and invasive species. However, invasive species managers struggle with using eDNA results because detections might not indicate species presence. We evaluated whether eDNA methods have matured to a point where they can be widely applied to aquatic invasive species management. We have found that eDNA methods meet legal stan…	no	128	3	0	0	110	0	133	1	3149	90	34.81	41.66	29.19	24.04	40.14	75.33	51	39.35	2.86	0.86	0	0.67	0	0	0.16	2	8.92	5.43	3.46	14.73	6.1	3.21	7.05	0.6	10.19	7.56
Birnbaum, Stephanie S. L.; Abbot, Patrick	Gene Expression and Diet Breadth in Plant-Feeding Insects: Summarizing Trends	TRENDS IN ECOLOGY & EVOLUTION	35	3	259	277	10.1016/j.tree.2019.10.014		Review	20-Mar	2020	Transcriptomic studies lend insights into the role of transcriptional plasticity in adaptation and specialization. Recently, there has been growing interest in understanding the relationship between variation in herbivorous insect gene expression and the evolution of diet breadth. We review the studies that have emerged on insect gene expression and host plant use, and outline the questions and a…	no	44	1	0	0	37	1	47	1	5172	92.93	31.1	48.85	30.5	26.8	40.8	69.74	45.88	37.63	3.58	0.73	0	0.31	0	0	0.43	2.84	9.65	5.39	4.14	14.62	4.02	2.88	6.42	0.27	6.57	5.61
Westoby, Mark	Unsolved Problems in Ecology	TRENDS IN ECOLOGY & EVOLUTION	35	10	860	862	10.1016/j.tree.2020.07.006		Book Review	20-Oct	2020		no	0	0	0	0	0	0	0
Paseka, Rachel E.; White, Lauren A.; Van de Waal, Dedmer B.; Strauss, Alex T.; Gonzalez, Angelica L.; Everett, Rebecca A.; Peace, Angela; Seabloom, Eric W.; Frenken, Thijs; Borer, Elizabeth T.	Disease-mediated ecosystem services: Pathogens, plants, and people	TRENDS IN ECOLOGY & EVOLUTION	35	8	731	743	10.1016/j.tree.2020.04.003		Review	20-Aug	2020	Despite the ubiquity of pathogens in ecological systems, their roles in influencing ecosystem services are often overlooked. Pathogens that infect primary producers (i.e., plants, algae, cyanobacteria) can have particularly strong effects because autotrophs are responsible for a wide range of provisioning, regulating, and cultural services. We review the roles of pathogens in mediating ecosystem …	no	42	0	0	0	39	1	48	1	3627	93.15	39.74	40.47	19.25	25.19	42.71	74.99	46.02	36.72	3.5	0.85	0	0.58	0	0	0.28	2.65	8.85	4.74	4.14	15.11	4.05	2.89	6.09	0.25	5.87	6.78
Achorn, Angela M.; Rosenthal, Gil G.	It's Not about Him: Mismeasuring 'Good Genes' in Sexual Selection	TRENDS IN ECOLOGY & EVOLUTION	35	3	206	219	10.1016/j.tree.2019.11.007		Review	20-Mar	2020	What explains preferences for elaborate ornamentation in animals? The default answer remains that the prettiest males have the best genes. If mating signals predict good genes, mating preferences evolve because attractive mates yield additive genetic benefits through offspring viability, thereby maximizing chooser fitness. Across disciplines, studies claim 'good genes' without measuring mating pr…	no	44	0	0	0	37	0	47	1	2620	89.73	34.83	24.69	73.9	22.39	36.3	74.89	50.19	39.81	4.5	0.99	0.04	0.42	0	0.04	0.5	3.51	11.41	5.38	4.47	14.16	5	3.32	5.76	0.8	8.36	7.67
Wright, Andrew J.; Araujo-Wang, Claryana; Wang, John Y.; Ross, Peter S.; Tougaard, Jakob; Winkler, Robin; Marquez, Melissa C.; Robertson, Frances C.; Williams, Kayleigh Fawcett; Reeves, Randall R.	How 'Blue' Is 'Green' Energy?	TRENDS IN ECOLOGY & EVOLUTION	35	3	235	244	10.1016/j.tree.2019.11.002		Review	20-Mar	2020	Often perceived as environmentally benign, 'green' renewable energy technologies have ecological costs that are often overlooked, especially those occurring below the waterline. After briefly discussing the impacts of hydropower on freshwater and marine organisms, we focus this review on the impacts of marine renewable energy devices (MREDs) on underwater marine organisms, particularly offshore w…	no	14	1	0	0	11	0	16	1	3750	87.29	17.82	37.38	19.6	27.17	36.29	74.03	53.36	41.87	2.96	0.77	0.03	0.11	0	0	0.64	2.19	10.8	5.79	2.75	14.05	6.05	4.13	7.6	0.61	9.63	8.4
Yamamichi, Masato; Kyogoku, Daisuke; Iritani, Ryosuke; Kobayashi, Kazuya; Takahashi, Yuma; Tsurui-Sato, Kaori; Yamawo, Akira; Dobata, Shigeto; Tsuji, Kazuki; Kondoh, Michio	Intraspecific Adaptation Load: A Mechanism for Species Coexistence	TRENDS IN ECOLOGY & EVOLUTION	35	10	897	907	10.1016/j.tree.2020.05.011		Review	20-Oct	2020	Evolutionary ecological theory suggests that selection arising from interactions with conspecifics, such as sexual and kin selection, may result in evolution of intraspecific conflicts and evolutionary 'tragedy of the commons'. Here, we propose that such an evolution of conspecific conflicts may affect population dynamics in a way that enhances species coexistence. Empirical evidence and theoreti…	no	22	0	0	0	19	0	23	1	2840	90.95	41.52	20.03	13.78	27.84	42.04	71.83	50.95	39.44	3.84	0.92	0	0.56	0	0	0.32	2.92	11.16	6.34	3.8	13.8	5.53	2.82	6.16	0.7	8.1	8.13
Lin, Teng-Chiu; Hogan, J. Aaron; Chang, Chung-Te	Tropical Cyclone Ecology: A Scale-Link Perspective	TRENDS IN ECOLOGY & EVOLUTION	35	7	594	604	10.1016/j.tree.2020.02.012		Review	20-Jul	2020	Tropical cyclones are increasing in intensity and size and, thus, are poised to increase in importance as disturbance agents. Our understanding of cyclone ecology is biased towards the North Atlantic Basin, because cyclone effects do differ across oceanic basins. Cyclones have both short and long-term effects across the levels of biological organization, but we lack a scale-perspective of cyclone…	no	98	4	0	0	70	0	110	1	3362	97.37	30.93	52.77	33.53	28.49	39.35	69.36	50.54	40.07	2.5	0.74	0	0.45	0	0	0.3	1.75	11.12	7.32	4.55	16.92	4.64	2.14	5.44	0.42	6.87	6.75
Merot, Claire; Oomen, Rebekah A.; Tigano, Anna; Wellenreuther, Maren	A Roadmap for Understanding the Evoutionary Significance of Structural Genomic Variation	TRENDS IN ECOLOGY & EVOLUTION	35	7	561	572	10.1016/j.tree.2020.03.002		Review	20-Jul	2020	Structural genomic variants (SVs) are ubiquitous and play a major role in adaptation and speciation. Yet, comparative and population genomics have focused predominantly on gene duplications and large-effect inversions. The lack of a common framework for studying all SVs is hampering progress towards a more systematic assessment of their evolutionary significance. Here we (i) review how different …	no	181	6	0	0	161	0	194	1	2831	93.29	24.74	51.54	36.94	25.5	38.4	69.76	48.64	38.75	2.54	1.34	0.07	0.49	0	0	0.74	1.2	8.83	5.48	3.81	15.29	4.56	2.9	7.42	0.14	7.95	5.83
Nieder, Andreas	The Adaptive Value of Numerical Competence	TRENDS IN ECOLOGY & EVOLUTION	35	7	605	617	10.1016/j.tree.2020.02.009		Review	20-Jul	2020	Evolution selects for traits that are of adaptive value and increase the fitness of an individual or population. Numerical competence, the ability to estimate and process the number of objects and events, is a cognitive capacity that also influences an individual's survival and reproduction success. Numerical assessments are ubiquitous in a broad range of ecological contexts. Animals benefit from…	no	76	3	0	0	56	1	81	1	4028	95.39	35.24	41.65	17.36	22.5	34.71	79.05	54.87	41.91	3.13	1.17	0.15	0.02	0	0.27	0.72	1.96	14.13	7.85	6.11	14.77	4.44	3.57	5.49	0.3	8.84	6.58
Hilde, Christoffer H.; Gamelon, Marlene; Saether, Bernt-Erik; Gaillard, Jean-Michel; Yoccoz, Nigel G.; Pelabon, Christophe	The Demographic Buffering Hypothesis: Evidence and Challenges	TRENDS IN ECOLOGY & EVOLUTION	35	6	523	538	10.1016/j.tree.2020.02.004		Review	20-Jun	2020	In (st)age-structured populations, the long-run population growth rate is negatively affected by temporal variation in vital rates. In most cases, natural selection should minimize temporal variation in the vital rates to which the long-run population growth is most sensitive, resulting in demographic buffering. By reviewing empirical studies on demographic buffering in wild populations, we found…	no	91	0	0	0	78	0	95	1	4548	96.21	25.49	56.33	24.14	31.8	39.09	75.11	56.13	41.09	3.08	0.79	0.07	0.33	0	0	0.35	2.29	12.07	7.72	3.83	16.16	4.27	3.17	6.09	0.37	7.26	7.87
Smith, Stacey D.; Pennell, Matthew W.; Dunn, Casey W.; Edwards, Scott, V	Phylogenetics is the New Genetics (for Most of Biodiversity)	TRENDS IN ECOLOGY & EVOLUTION	35	5	415	425	10.1016/j.tree.2020.01.005		Review	20-May	2020	Despite substantial progress in understanding the genetic basis for differences in morphology, physiology, and behavior, many phenotypes of interest are difficult to study with traditional genetic approaches because their origin traces to deep nodes in the tree of life. Moreover, many species are not amenable to either large-scale sampling or laboratory crosses. We argue that phylogenetic methods…	no	70	1	0	0	57	1	75	1	2719	94.48	26.49	68.53	41.38	27.74	41.52	74.51	50.97	42	4.49	1.43	0	0.81	0	0	0.63	3.05	10.74	5.92	3.49	17.54	5.33	3.24	5.48	0.4	8.5	5.81
Corlett, Richard T.; Tomlinson, Kyle W.	Climate Change and Edaphic Specialists: Irresistible Force Meets Immovable Object?	TRENDS IN ECOLOGY & EVOLUTION	35	4	367	376	10.1016/j.tree.2019.12.007		Review	20-Apr	2020	Species exposed to anthropogenic climate change can acclimate, adapt, move, or be extirpated. It is often assumed that movement will be the dominant response, with populations tracking their climate envelopes in space, but the numerous species restricted to specialized substrates cannot easily move. In warmer regions of the world, such edaphic specialists appear to have accumulated in situ over m…	no	60	4	1	0	54	1	63	1	3599	89.56	19.43	58.74	21.94	29.26	38.37	69.41	53.18	41.51	3.31	0.78	0.03	0.22	0	0	0.53	2.53	10.36	4.83	3.36	15.42	5.67	3.72	6.92	0.61	8.36	9.59
Bruijning, Marjolein; Metcalf, C. Jessica E.; Jongejans, Eelke; Ayroles, Julien F.	The Evolution of Variance Control	TRENDS IN ECOLOGY & EVOLUTION	35	1	22	33	10.1016/j.tree.2019.08.005		Review	20-Jan	2020	Genetically identical individuals can be phenotypically variable, even in constant environmental conditions. The ubiquity of this phenomenon, known as 'intra-genotypic variability', is increasingly evident and the relevant mechanistic underpinnings are beginning to be understood. In parallel, theory has delineated a number of formal expectations for contexts in which such a feature would be adapt…	no	37	0	0	0	31	0	40	1	3397	92.41	22.46	58.96	28.91	27.62	39.21	73.27	49.96	41.12	4.15	0.88	0.09	0.5	0	0	0.26	3.27	11.42	6.24	5.15	15.22	5.95	3.33	5.36	0.32	8.3	5.12
Laubmeier, Amanda N.; Cazelles, Bernard; Cuddington, Kim; Erickson, Kelley D.; Fortin, Marie-Josee; Ogle, Kiona; Wikle, Christopher K.; Zhu, Kai; Zipkin, Elise F.	Ecological Dynamics: Integrating Empirical Statistical, and Analytical Methods	TRENDS IN ECOLOGY & EVOLUTION	35	12	1090	1099	10.1016/j.tree.2020.08.006		Review	20-Dec	2020	Understanding ecological processes and predicting long-term dynamics are ongoing challenges in ecology. To address these challenges, we suggest an approach combining mathematical analyses and Bayesian hierarchical statistical modeling with diverse data sources. Novel mathematical analysis of ecological dynamics permits a process-based understanding of conditions under which systems approach equil…	no	10	0	0	0	7	0	12	1	2518	91.5	20.79	47.62	36.06	24.45	45.27	69.86	49.25	38.13	3.38	0.64	0	0.4	0	0	0.24	2.74	9.37	5.44	1.91	14.22	5.76	2.74	5.88	0.36	8.22	6.59
Jolles, Jolle W.; King, Andrew J.; Killen, Shaun S.	The Role of Individual Heterogeneity in Collective Animal Behaviour	TRENDS IN ECOLOGY & EVOLUTION	35	3	278	291	10.1016/j.tree.2019.11.001		Review	20-Mar	2020	Social grouping is omnipresent in the animal kingdom. Considerable research has focused on understanding how animal groups form and function, including how collective behaviour emerges via self-organising mechanisms and how phenotypic variation drives the behaviour and functioning of animal groups. However, we still lack a mechanistic understanding of the role of phenotypic variation in collectiv…	no	153	7	0	0	116	0	170	1	3886	90.15	57.25	40.75	28.85	29.44	40.48	77.92	52.11	39.29	3.63	1.36	0.03	0.49	0.03	0	0.82	2.26	9.03	4.66	3.58	15.39	4.4	2.88	8.39	0.28	7.39	7.98
Colella, Jocelyn P.; Talbot, Sandra L.; Brochmann, Christian; Taylor, Eric B.; Hoberg, Eric P.; Cook, Joseph A.	Conservation Genomics in a Changing Arctic	TRENDS IN ECOLOGY & EVOLUTION	35	2	149	162	10.1016/j.tree.2019.09.008		Review	20-Feb	2020	Although logistically challenging to study, the Arctic is a bellwether for global change and is becoming a model for questions pertinent to the persistence of biodiversity. Disruption of Arctic ecosystems is accelerating, with impacts ranging from mixing of biotic communities to individual behavioral responses. Understanding these changes is crucial for conservation and sustainable economic devel…	no	23	0	0	0	21	0	25	1	4150	94.89	35.11	38.63	28.95	25.94	46.8	69.11	43.47	33.16	1.61	0.41	0	0.27	0	0	0.12	1.2	7.28	5.08	5.08	14	4.36	1.78	6.22	0.1	5.95	7.83
Draper, Frederick C.; Baker, Timothy R.; Baraloto, Christopher; Chave, Jerome; Costa, Flavia; Martin, Roberta E.; Pennington, R. Toby; Vicentini, Alberto; Asner, Gregory P.	Quantifying Tropical Plant Diversity Requires an Integrated Technological Approach	TRENDS IN ECOLOGY & EVOLUTION	35	12	1100	1109	10.1016/j.tree.2020.08.003		Review	20-Dec	2020	Tropical biomes are the most diverse plant communities on Earth, and quantifying this diversity at large spatial scales is vital for many purposes. As macroecological approaches proliferate, the taxonomic uncertainties in species occurrence data are easily neglected and can lead to spurious findings in downstream analyses. Here, we argue that technological approaches offer potential solutions, bu…	no	17	1	0	0	14	6	21	1	3196	86.93	23.35	46.57	39.87	27.08	42.49	73.34	52.47	41.52	3.94	1	0.13	0.56	0	0	0.31	2.94	11.05	5.23	3.32	13.74	6.73	3.32	6.16	0.56	9.48	7.63
Prescott, Cindy E.; Grayston, Sue J.; Helmisaari, Helja-Sisko; Kastovska, Eva; Korner, Christian; Lambers, Hans; Meier, Ina C.; Millard, Peter; Ostonen, Ivika	Surplus Carbon Drives Allocation and Plant-Soil Interactions	TRENDS IN ECOLOGY & EVOLUTION	35	12	1110	1118	10.1016/j.tree.2020.08.007		Review	20-Dec	2020	Plant growth is usually constrained by the availability of nutrients, water, or temperature, rather than photosynthetic carbon (C) fixation. Under these condi-tions leaf growth is curtailed more than C fixation, and the surplus photosynthates are exported from the leaf. In plants limited by nitrogen (N) or phosphorus (P), photosynthates are converted into sugars and secondary metabolites. Some su…	no	211	6	0	0	161	0	220	1	2520	90.83	21.14	35.22	37.97	28.97	37.5	66.75	46.98	39.68	3.97	0.63	0	0.44	0	0	0.2	3.33	9.4	4.6	3.57	16.03	4.88	2.42	7.74	0.63	6.39	4.76
Monaghan, Pat; Maklakov, Alexei A.; Metcalfe, Neil B.	Intergenerational Transfer of Ageing: Parental Age and Offspring Lifespan	TRENDS IN ECOLOGY & EVOLUTION	35	10	927	937	10.1016/j.tree.2020.07.005		Review	20-Oct	2020	The extent to which the age of parents at reproduction can affect offspring lifespan and other fitness-related traits is important in our understanding of the selective forces shaping life history evolution. In this article, the widely reported negative effects of parental age on offspring lifespan (the 'Lansing effect') is examined. Outlined herein are the potential routes whereby a Lansing effe…	no	69	2	0	0	58	0	72	1	3697	88.21	40.22	66.21	22.95	30.55	36.08	80.17	56.61	45.42	5.36	1.27	0.05	0.22	0	0.08	0.89	4.08	12.69	6.76	2.54	15.36	7.55	3	6.82	0.32	10.98	7.36
Valbuena, R.; O'Connor, B.; Zellweger, F.; Simonson, W.; Vihervaara, P.; Maltamo, M.; Silva, C. A.; Almeida, D. R. A.; Danks, F.; Morsdorf, F.; Chirici, G.; Lucas, R.; Coomes, D. A.; Coops, N. C.	Standardizing Ecosystem Morphological Traits from 3D Information Sources	TRENDS IN ECOLOGY & EVOLUTION	35	8	656	667	10.1016/j.tree.2020.03.006		Review	20-Aug	2020	3D-imaging technologies provide measurements of terrestrial and aquatic ecosystems' structure, key for biodiversity studies. However, the practical use of these observations globally faces practical challenges. First, available 3D data are geographically biased, with significant gaps in the tropics. Second, no data source provides, by itself, global coverage at a suitable temporal recurrence. Thu…	no	95	2	0	0	55	0	98	1	2949	93.33	32.25	21.47	42.33	27.82	38.11	69.99	49.85	38.59	4	1.25	0.1	0.44	0	0	0.68	2.75	10.61	5.29	6	15.36	4.92	2.17	6.04	0.27	8.38	7.15
Foster, Claire N.; Banks, Sam C.; Cary, Geoffrey J.; Johnson, Christopher N.; Lindenmayer, David B.; Valentine, Leonie E.	Animals as Agents in Fire Regimes	TRENDS IN ECOLOGY & EVOLUTION	35	4	346	356	10.1016/j.tree.2020.01.002		Review	20-Apr	2020	Fire is a powerful ecological and evolutionary force. Animals that modify drivers of fire behaviour could therefore have far-reaching effects on ecosystems. Yet, with a few notable exceptions, effects of animals on fire have been often overlooked. We show how animals can affect fire behaviour by modifying the amount, structure, or condition of fuel or, more rarely, by altering other controls on f…	no	37	2	0	0	29	1	43	1	3533	91.78	25.29	22.33	34.58	23.55	37.36	66.12	47.33	37.79	2.92	0.59	0	0.34	0	0	0.25	2.32	9.37	5.21	4.39	14.44	4.98	2.83	6.91	0.23	6.99	6.31
McCoy, Dakota E.; Haig, David	Embryo Seection and Mate Choice: Can 'Honest Signals' Be Trusted?	TRENDS IN ECOLOGY & EVOLUTION	35	4	308	318	10.1016/j.tree.2019.12.002		Review	20-Apr	2020	When a measure becomes a target, it often ceases to be a good measure - an effect familiar from the declining usefulness of standardized testing in schools. This economic principle also applies to mate choice and, perhaps surprisingly, pregnancy. Just as females screen potential mates under many metrics, human mothers unconsciously screen embryos for quality. 'Examinees' are under intense selecti…	no	15	0	0	0	10	0	17	1	4108	91.74	55.88	33.35	45.5	22.09	36.98	76.8	52.63	41.29	4.26	1.68	0	0.39	0.05	0.07	0.88	2.58	11.95	6.67	3.29	14.82	5.99	2.87	6.01	0.61	9.37	7.98
Villarreal-Rosas, Jaramar; Sonter, Laura J.; Runting, Rebecca K.; Lopez-Cubillos, Sofia; Dade, Marie C.; Possingham, Hugh P.; Rhodes, Jonathan R.	Advancing Systematic Conservation Planning for Ecosystem Services	TRENDS IN ECOLOGY & EVOLUTION	35	12	1129	1139	10.1016/j.tree.2020.08.016		Review	20-Dec	2020	Conservation and sustainable management activities are critical for enhancing ecosystem services. Systematic conservation planning (SCP) is a spatial decision support process used to identify the most cost-effective places for intervention and is increasingly incorporating ecosystem services thinking. Yet, there is no clear guidance on how to incorporate ecosystem service components (i.e., supply…	no	62	3	0	0	38	0	64	1	2743	96.23	45.66	40.85	60.32	23.85	42.87	77.87	46.48	37.29	3.28	0.84	0.04	0.55	0	0	0.26	2.44	9.95	5.94	4.3	16.15	4.37	2.15	5.1	0.26	7.87	5.43
Laruson, Aki J.; Yeaman, Sam; Lotterhos, Katie E.	The Importance of Genetic Redundancy in Evolution	TRENDS IN ECOLOGY & EVOLUTION	35	9	809	822	10.1016/j.tree.2020.04.009		Review	20-Sep	2020	Genetic redundancy has been defined in many different ways at different levels of biological organization. Here, we briefly review the general concept of redun-dancy and focus on the evolutionary importance of redundancy in terms of the number of genotypes that give rise to the same phenotype. We discuss the chal-lenges in determining redundancy empirically, with published experimental examples, …	no	81	1	0	0	76	0	92	1	4071	95	22.53	44.93	29.14	29.72	38.32	71.58	55.51	43.5	3.98	0.66	0.02	0.44	0	0	0.2	3.32	13.58	8.13	3.54	15.84	5.77	3.49	5.21	0.39	8.72	7.57
Mueller, Caroline; Caspers, Barbara A.; Gadau, Juergen; Kaiser, Sylvia	The Power of Infochemicals in Mediating Individualized Niches	TRENDS IN ECOLOGY & EVOLUTION	35	11	981	989	10.1016/j.tree.2020.07.001		Review	20-Nov	2020	Infochemicals, including hormones, pheromones, and allelochemicals, play a central role in mediating information and shaping interactions within and between individuals. Due to their high plasticity, infochemicals are predestined mediators in facilitating individualized niches of organisms. Only recently it has become clear that individual differences are essential to understand how and why indiv…	no	50	2	0	0	39	0	52	1	2576	91.87	37.82	54.28	25.76	21.11	42.35	72.32	50.23	39.29	4.46	1.75	0.04	0.27	0	0	1.44	2.72	10.29	5.28	2.99	15.26	4.5	3.03	6.64	0.04	8.11	5.12
Munson, Amelia A.; Jones, Cameron; Schraft, Hannes; Sih, Andrew	You're Just My Type: Mate Choice and Behavioral Types	TRENDS IN ECOLOGY & EVOLUTION	35	9	823	833	10.1016/j.tree.2020.04.010		Review	20-Sep	2020	Consistent individual differences in behavior [i.e., behavioral types (BTs)], are common across the animal kingdom. Consistency can make behavior an adap-tive trait for mate choice decisions. Here, we present a conceptual framework to explain how and why females might evaluate a male's BT before mating. Because BTs are consistent across time or context, a male's BT can be a reliable indicator of …	no	52	0	0	0	41	0	55	1	3611	84.38	63.82	39.62	42.38	23.76	32.87	80.78	54.39	42.07	4.46	1.77	0.11	0.33	0.03	0.66	0.61	2.69	11.58	6.06	2.58	13.04	7.37	3.54	6.56	0.42	10.86	9.36
Capdevila, Pol; Stott, Iain; Beger, Maria; Salguero-Gomez, Roberto	Towards a Comparative Framework of Demographic Resilience	TRENDS IN ECOLOGY & EVOLUTION	35	9	776	786	10.1016/j.tree.2020.05.001		Review	20-Sep	2020	In the current global biodiversity crisis, the development of tools to define, quantify, compare, and predict resilience is essential for understanding the responses of species to global change. However, disparate interpretations of resilience have hampered the development of a common currency to quantify and compare resilience across natural systems. Most resilience frameworks focus on upper lev…	no	90	1	0	0	64	0	95	1	2847	94.61	26	59.6	74.01	22.6	43.7	74.85	52.97	39.59	3.58	1.12	0.11	0.77	0	0	0.25	2.46	11.73	8.15	4.46	14.37	4.57	2.56	6.92	0.21	7.13	8.32
Grueter, Cyril C.; Qi, Xiaoguang; Zinner, Dietmar; Bergman, Thore; Li, Ming; Xiang, Zuofu; Zhu, Pingfen; Migliano, Andrea Bamberg; Miller, Alex; Kruetzen, Michael; Fischer, Julia; Rubenstein, Daniel, I; Vidya, T. N. C.; Li, Baoguo; Cantor, Mauricio; Swedell, Larissa	Multilevel Organisation of Animal Sociality	TRENDS IN ECOLOGY & EVOLUTION	35	9	834	847	10.1016/j.tree.2020.05.003		Review	20-Sep	2020	Multilevel societies (MLSs), stable nuclear social units within a larger collective encompassing multiple nested social levels, occur in several mammalian line-ages. Their architectural complexity and size impose specific demands on their members requiring adaptive solutions in multiple domains. The functional signif-icance of MLSs lies in their members being equipped to reap the benefits of mul-…	no	91	3	0	0	70	0	97
Billington, J.; Webster, R. J.; Sherratt, T. N.; Wilkie, R. M.; Hassall, C.	The (Under)Use of Eye-Tracking in Evolutionary Ecology	TRENDS IN ECOLOGY & EVOLUTION	35	6	495	502	10.1016/j.tree.2020.01.003		Review	20-Jun	2020	To survive and pass on their genes, animals must perform many tasks that affect their fitness, such as mate-choice, foraging, and predator avoidance. The ability to make rapid decisions is dependent on the information that needs to be sampled from the environment and how it is processed. We highlight the need to consider visual attention within sensory ecology and advocate the use of eye-tracking…	no	9	0	0	0	6	0	9	1	2611	95.65	38.06	44.73	24.12	31.08	37.46	78.4	52.59	41.82	3.79	1.03	0.04	0.23	0	0	0.77	2.76	11.6	7.01	3.37	16.62	5.63	2.91	5.13	0.11	9.08	7.05
Seebacher, Frank	Is Endothermy an Evolutionary By-Product?	TRENDS IN ECOLOGY & EVOLUTION	35	6	503	511	10.1016/j.tree.2020.02.006		Review	20-Jun	2020	Endothermy alters the energetic relationships between organisms and their environment and thereby influences fundamental niches. Endothermy is closely tied to energy metabolism. Regulation of energy balance is indispensable for all life and regulatory pathways increase in complexity from bacteria to vertebrates. Increasing complexity of metabolic networks also increase the probability for endothe…	no	20	0	0	0	17	0	20	1	2903	87.08	16.02	37.02	22.37	23.22	40.13	72.48	53.01	43.33	4.86	0.69	0.21	0	0	0.07	0.41	4.17	12.33	6.54	3.51	14.5	6.3	3.89	6.75	0.9	8.85	6.06
Porter, Stephanie S.; Sachs, Joel L.	Agriculture and the Disruption of Plant-Microbial Symbiosis	TRENDS IN ECOLOGY & EVOLUTION	35	5	426	439	10.1016/j.tree.2020.01.006		Review	20-May	2020	Domestication has transformed hundreds of wild plant species into productive cultivars for human utility. However, cultivation practices and intense artificial selection for yield may entail a hidden cost: the disruption of interactions between plants and beneficial microbiota. Here, we synthesize theory predicting that evolutionary trade-offs, genetic costs, and relaxed selection disrupt plant-m…	no	96	8	0	0	85	0	113	1	3662	93.85	29.04	22.03	58.27	28.17	42.35	65.32	46.59	37.66	3.52	1.04	0.05	0.46	0	0	0.49	2.48	8.47	4.18	3.74	16.33	5.65	1.8	5.35	0.38	7.15	6.99
Armansin, Nicolette C.; Stow, Adam J.; Cantor, Mauricio; Leu, Stephan T.; Klarevas-Irby, James A.; Chariton, Anthony A.; Farine, Damien R.	Social Barriers in Ecological Landscapes: The Social Resistance Hypothesis	TRENDS IN ECOLOGY & EVOLUTION	35	2	137	148	10.1016/j.tree.2019.10.001		Review	20-Feb	2020	Across animal societies, individuals invest time and energy in social interactions. The social landscape that emerges from these interactions can then generate barriers that limit the ability of individuals to disperse to, and reproduce in, groups or populations. Therefore, social barriers can contribute to the difference between the physical capacity for movement through the habitat and subseque…	no	54	0	0	0	44	0	56	1	3659	94.31	53.6	20.65	48.08	24.07	40.64	76.2	52.64	38.95	3.66	0.98	0.05	0.41	0	0	0.52	2.68	11.12	6.86	3.8	14.62	5.77	2.6	5.14	0	9.29	9.32
Davidson, Gabrielle L.; Raulo, Aura; Knowles, Sarah C. L.	Identifying Microbiome-Mediated Behaviour in Wild Vertebrates	TRENDS IN ECOLOGY & EVOLUTION	35	11	972	980	10.1016/j.tree.2020.06.014		Review	20-Nov	2020	Recent research in laboratory animals has illuminated how the vertebrate gut microbiome can have diverse and powerful effects on the brain and behaviour. However, the ecological relevance of this microbiome-gut-brain (MGB) axis outside the laboratory remains unexplored. Here we argue that understanding behavioural and cognitive effects of the gut microbiome in natural populations is an important …	no	56	1	0	0	47	0	57	1	2639	88.61	35.08	40.44	24.59	28.38	42.71	73.13	50.02	40.85	3.45	0.95	0	0.53	0	0	0.42	2.5	10.5	5.61	2.73	14.32	6.56	3.18	7.09	0.3	9.78	6.37
Ehlers, Bodil K.; Berg, Matty P.; Staudt, Michael; Holmstrup, Martin; Glasius, Marianne; Ellers, Jacintha; Tomiolo, Sara; Madsen, Rene B.; Slotsbo, Stine; Penuelas, Josep	Plant Secondary Compounds in Soil and Their Role in Belowground Species Interactions	TRENDS IN ECOLOGY & EVOLUTION	35	8	716	730	10.1016/j.tree.2020.04.001		Review	20-Aug	2020	Knowledge of the effect of plant secondary compounds (PSCs) on belowground interactions in the more diffuse community of species living outside the rhizosphere is sparse compared with what we know about how PSCs affect above-ground interactions. We illustrate here that PSCs from foliar tissue, root exudates, and leaf litter effectively influence such belowground plant-plant, plant-microorganism, …	no	53	0	0	0	43	0	55	1	5497	94.66	34.06	29.51	27.45	27.08	37.68	66.98	49.45	41.77	3.42	1.2	0	0.27	0	0	0.93	2.22	10.92	6.73	2.49	16.55	4.33	2.73	7.8	0.27	6.62	5.44
Gamelon, Marlene; Froy, Hannah	Biodemography: Unifying Concepts from Biology, Demography, and Mathematics	TRENDS IN ECOLOGY & EVOLUTION	35	6	475	476	10.1016/j.tree.2020.03.008		Book Review	20-Jun	2020		no	0	0	0	0	0	0	0
Leroux, Shawn J.; Wiersma, Yolanda F.; Vander Wal, Eric	Herbivore Impacts on Carbon Cycling in Boreal Forests	TRENDS IN ECOLOGY & EVOLUTION	35	11	1001	1010	10.1016/j.tree.2020.07.009		Review	20-Nov	2020	Large herbivores can have substantial effects on carbon (C) cycling, yet these animals are often overlooked in C budgets. Zoogeochemical effects may be particularly important in boreal forests, where diverse human activities are facilitating the expansion of large herbivore populations. Here, we argue that considering trophic dynamics is necessary to understand spatiotemporal variability in borea…	no	39	0	0	0	29	0	40	1	2884	94.76	36.08	33.08	26.59	28.55	36.89	65.88	46.84	35.54	2.18	0.69	0.07	0.52	0	0	0.1	1.49	7.7	4.09	3.95	15.57	4.99	2.15	5.37	0.1	7.35	8.25
Berzaghi, Fabio; Wright, Ian J.; Kramer, Koen; Oddou-Muratorio, Sylvie; Bohn, Friedrich J.; Reyer, Christopher P. O.; Sabate, Santiago; Sanders, Tanja G. M.; Hartig, Florian	Towards a New Generation of Trait-Flexible Vegetation Models	TRENDS IN ECOLOGY & EVOLUTION	35	3	191	205	10.1016/j.tree.2019.11.006		Review	20-Mar	2020	Plant trait variability, emerging from eco-evolutionary dynamics that range from alleles to macroecological scales, is one of the most elusive, but possibly most consequential, aspects of biodiversity. Plasticity, epigenetics, and genetic diversity are major determinants of how plants will respond to climate change, yet these processes are rarely represented in current vegetation models. Here, we…	no	89	6	0	0	53	0	97	1	2858	89.18	22.28	48.26	40.79	24.64	38.38	71.03	50.21	39.5	3.88	1.12	0.03	0.59	0	0	0.49	2.76	10.01	4.79	4.34	14.56	4.69	3.29	7.31	0.42	7.91	7.56
Donelan, Sarah C.; Hellmann, Jennifer K.; Bell, Alison M.; Luttbeg, Barney; Orrock, John L.; Sheriff, Michael J.; Sih, Andrew	Transgenerational Plasticity in Human-Altered Environments	TRENDS IN ECOLOGY & EVOLUTION	35	2	115	124	10.1016/j.tree.2019.09.003		Review	20-Feb	2020	Our ability to predict how species will respond to human-induced rapid environmental change (HIREC) may depend upon our understanding of transgenerational plasticity (TGP), which occurs when environments experienced by previous generations influence phenotypes of subsequent generations. TGP evolved to help organisms cope with environmental stressors when parental environments are highly predictiv…	no	104	2	0	0	86	0	117	1	3142	85.99	36.59	73.49	25.58	33.07	42.11	74.76	47.64	38.42	4.23	1.05	0.1	0.38	0	0	0.57	3.18	8.02	3.44	3.25	14.8	6.14	3.31	6.56	0.32	8.21	6.3
Riotte-Lambert, Louise; Matthiopoulos, Jason	Environmental Predictability as a Cause and Consequence of Animal Movement	TRENDS IN ECOLOGY & EVOLUTION	35	2	163	174	10.1016/j.tree.2019.09.009		Review	20-Feb	2020	The impacts of environmental predictability on the ecology and evolution of animal movement have been the subject of vigorous speculation for several decades. Recently, the swell of new biologging technologies has further stimulated their investigation. This advancing research frontier, however, still lacks conceptual unification and has so far focused little on converse effects. Populations of m…	no	157	1	0	0	129	0	171	1	3712	93.98	31.76	77.63	23.64	26.71	39.39	79.26	51.43	42.08	4.8	1.89	0	1.02	0	0	0.84	2.91	12.55	7.41	4.42	15.52	4.77	2.86	6.33	0.24	8.11	5.09
Isaac, Nick J. B.; Jarzyna, Marta A.; Keil, Petr; Dambly, Lea I.; Boersch-Supan, Philipp H.; Browning, Ella; Freeman, Stephen N.; Golding, Nick; Guillera-Arroita, Gurutzeta; Henrys, Peter A.; Jarvis, Susan; Lahoz-Monfort, Jose; Pagel, Joern; Pescott, Oliver L.; Schmucki, Reto; Simmonds, Emily G.; O'Hara, Robert B.	Data Integration for Large-Scale Models of Species Distributions	TRENDS IN ECOLOGY & EVOLUTION	35	1	56	67	10.1016/j.tree.2019.08.006		Review	20-Jan	2020	With the expansion in the quantity and types of biodiversity data being collected, there is a need to find ways to combine these different sources to provide cohesive summaries of species' potential and realized distributions in space and time. Recently, model-based data integration has emerged as a means to achieve this by combining datasets in ways that retain the strengths of each. We describe…	no	239	3	0	0	189	0	258	1	3587	90.7	19.49	48.79	31.76	26.57	33.01	74.44	56.87	44.69	4.74	1.03	0	0.7	0	0	0.31	3.71	13.49	8.06	4.15	14.52	7.25	3.46	5.91	0.33	10.93	7.25
Claar, Danielle C.; Wood, Chelsea L.	Pulse Heat Stress and Parasitism in a Warming World	TRENDS IN ECOLOGY & EVOLUTION	35	8	704	715	10.1016/j.tree.2020.04.002		Review	20-Aug	2020	Infectious disease outbreaks emerged across the globe during the recent 2015-2016 El Nino event, re-igniting research interest in how climate events influence disease dynamics. While the relationship between long-term warming and the transmission of disease-causing parasites has received substantial attention, we do not yet know how pulse heat events - common phenomena in a warming world - will a…	no	38	0	0	0	31	0	40	1	3639	86.69	45.43	33.15	1	25.81	38.33	80.74	51.77	40.15	4.2	1.65	0.19	0.58	0	0	0.88	2.56	10.2	5.55	3.49	13.6	6.13	2.83	7.64	0.25	8	8.33
Hall, Alex R.; Ashby, Ben; Bascompte, Jordi; King, Kayla C.	Measuring Coevolutionary Dynamics in Species-Rich Communities	TRENDS IN ECOLOGY & EVOLUTION	35	6	539	550	10.1016/j.tree.2020.02.002		Review	20-Jun	2020	Identifying different types of coevolutionary dynamics is important for understanding biodiversity and infectious disease. Past work has often focused on pairs of interacting species, but observations of extant communities suggest that coevolution in nature occurs in networks of antagonism and mutualism. We discuss challenges for measuring coevolutionary dynamics in species-rich communities, and …	no	32	0	0	0	31	0	35	1	3722	90.45	31.21	55.14	22.58	25.32	43.23	74.8	50.13	42.53	4.16	1.1	0.08	0.54	0	0	0.46	3.06	10.48	4.89	4.51	16.17	5.94	3.06	6.77	0.43	8.06	5.29
Eberle, Jonas; Ahrens, Dirk; Mayer, Christoph; Niehuis, Oliver; Misof, Bernhard	A Plea for Standardized Nuclear Markers in Metazoan DNA Taxonomy	TRENDS IN ECOLOGY & EVOLUTION	35	4	336	345	10.1016/j.tree.2019.12.033		Review	20-Apr	2020	The ease of sequencing DNA barcodes promoted a species identification system universally applicable across animal phyla. However, relying on a single mitochondrial DNA fragment has a number of drawbacks that can mislead species delimitation and identification. Implementation of multiple nuclear markers would mitigate the limits of the current barcoding system if these markers are universally appl…	no	64	1	0	0	60	0	65	1	3031	95.53	29.29	32.84	30.07	26.82	36.59	70.6	52.16	41.87	3.96	1.19	0.07	0.56	0	0	0.56	2.77	13	7.52	4.03	15.87	5.48	2.77	4.82	0.49	7.89	6.7
Lord, Kathryn A.; Larson, Greger; Coppinger, Raymond P.; Karlsson, Elinor K.	The History of Farm Foxes Undermines the Animal Domestication Syndrome	TRENDS IN ECOLOGY & EVOLUTION	35	2	125	136	10.1016/j.tree.2019.10.011		Review	20-Feb	2020	The Russian Farm-Fox Experiment is the best known experimental study in animal domestication. By subjecting a population of foxes to selection for tameness alone, Dimitry Belyaev generated foxes that possessed a suite of characteristics that mimicked those found across domesticated species. This 'domestication syndrome' has been a central focus of research into the biological pathways modified du…	no	101	0	0	0	70	1	109	1	3307	93.11	31.6	51.93	19.51	24.5	35.89	73.09	52.71	42.03	3.99	1.45	0.06	0.54	0	0.24	0.48	2.54	13.24	7.56	4.72	14.45	5.44	2.93	5.59	1.03	8.65	7.95
Adrian-Kalchhauser, Irene; Sultan, Sonia E.; Shama, Lisa N. S.; Spence-Jones, Helen; Tiso, Stefano; Valsecchi, Claudia Isabelle Keller; Weissing, Franz J.	Understanding 'Non-genetic' Inheritance: Insights from Molecular-Evolutionary Crosstalk	TRENDS IN ECOLOGY & EVOLUTION	35	12	1078	1089	10.1016/j.tree.2020.08.011		Review	20-Dec	2020	Understanding the evolutionary and ecological roles of 'non-genetic' inheritance (NGI) is daunting due to the complexity and diversity of epigenetic mechanisms. We draw on insights from molecular and evolutionary biology perspectives to identify three general features of 'non-genetic' inheritance systems: (i) they are functionally interdependent with, rather than separate from, DNA sequence; (ii)…	no	80	2	0	0	66	0	83	1	3292	89.1	22.38	49.89	30.11	27.66	41.65	71.02	47.17	39.91	3.58	1	0.03	0.36	0.03	0	0.58	2.58	10.72	4.77	5.62	14.25	5.62	2.95	6.62	0.55	7.84	5.83
Johannesson, Kerstin; Le Moan, Alan; Perini, Samuel; Andre, Carl	A Darwinian Laboratory of Multiple Contact Zones	TRENDS IN ECOLOGY & EVOLUTION	35	11	1021	1036	10.1016/j.tree.2020.07.015		Review	20-Nov	2020	Barriers to gene flow between divergent populations result in contact (hybrid) zones. Locations where multiple contact zones overlap can be used in comparative studies asking: what mechanisms maintain barriers; what is the origin of the genetic variation involved; and do differences in life history affect the nature of barriers? In a review of 23 marine species' genetic divergence over a postglac…	no	65	0	0	0	61	0	66	1	4050	97.56	31.1	57.67	32.56	26.13	39.04	68.54	50.27	40.52	2.94	0.72	0	0.54	0	0	0.17	2.22	13.38	8.42	3.98	15.95	3.9	2.25	5.56	0.2	6.4	7.33
Garvey, Patrick M.; Banks, Peter B.; Suraci, Justin P.; Bodey, Thomas W.; Glen, Alistair S.; Jones, Chris J.; McArthur, Clare; Norbury, Grant L.; Price, Catherine J.; Russell, James C.; Sih, Andrew	Leveraging Motivations, Personality, and Sensory Cues for Vertebrate Pest Management	TRENDS IN ECOLOGY & EVOLUTION	35	11	990	1000	10.1016/j.tree.2020.07.007		Review	20-Nov	2020	Managing vertebrate pests is a global conservation challenge given their undesirable socio-ecological impacts. Pest management often focuses on the 'average' individual, neglecting individual-level behavioural variation ('personalities') and differences in life histories. These differences affect pest impacts and modify attraction to, or avoidance of, sensory cues. Strategies targeting the averag…	no	46	0	0	0	38	0	47	1	3097	88.89	24.53	16.94	25.66	25.39	39.65	72.17	49.47	38.1	2.74	1.07	0.1	0.29	0	0	0.68	1.68	9.2	5.84	3	12.95	5.42	3.23	7.33	0.52	8.98	6.81
Fujii, Saori; Berg, Matty P.; Cornelissen, Johannes H. C.	Living Litter: Dynamic Trait Spectra Predict Fauna Composition	TRENDS IN ECOLOGY & EVOLUTION	35	10	886	896	10.1016/j.tree.2020.05.007		Review	20-Oct	2020	Understanding what drives soil fauna species composition through space and time is crucial because we should preserve soil fauna biodiversity and its key role in ecosystem functioning in this era of fast environmental change. As plant leaf litter provides both food and habitat for soil fauna, a focus on litter traits that relate to these two functions will help in understanding soil invertebrate …	no	56	6	0	0	48	0	64	1	2830	94.48	38.42	53.9	39.24	30.11	32.93	66.78	47.35	36.11	4.06	1.55	0.04	1.02	0	0	0.46	2.51	9.54	5.69	3.53	14.77	3.11	2.69	5.83	0.25	6.29	7.14
Zuckerberg, Benjamin; Strong, Courtenay; LaMontagne, Jalene M.; St George, Scott; Betancourt, Julio L.; Koenig, Walter D.	Climate Dipoles as Continental Drivers of Plant and Animal Populations	TRENDS IN ECOLOGY & EVOLUTION	35	5	440	453	10.1016/j.tree.2020.01.010		Review	20-May	2020	Ecological processes, such as migration and phenology, are strongly influenced by climate variability. Studying these processes often relies on associating observations of animals and plants with climate indices, such as the B Nino-Southern Oscillation (ENSO). A common characteristic of climate indices is the simultaneous emergence of opposite extremes of temperature and precipitation across cont…	no	39	0	0	0	29	0	41	1	3987	95.94	30.02	61.4	32.39	31.64	40.61	67.52	48.43	38.02	2.61	0.55	0.05	0.23	0	0	0.28	2.06	10.73	6.8	4.19	15.07	3.89	1.83	7.05	0.05	6.02	6.72
Sutherland, William J.; Dias, Maria P.; Dicks, Lynn V.; Doran, Helen; Entwistle, Abigail C.; Fleishman, Erica; Gibbons, David W.; Hails, Rosie; Hughes, Alice C.; Hughes, Jonathan; Kelman, Ruth; Le Roux, Xavier; LeAnstey, Becky; Lickorish, Fiona A.; Maggs, Luke; Pearce-Higgins, James W.; Peck, Lloyd S.; Pettorelli, Nathalie; Pretty, Jules; Spalding, Mark D.; Tonneijck, Femke H.; Wentworth, Jonatha…	A Horizon Scan of Emerging Global Biological Conservation Issues for 2020	TRENDS IN ECOLOGY & EVOLUTION	35	1	81	90	10.1016/j.tree.2019.10.010		Review	20-Jan	2020	In this horizon scan, we highlight 15 emerging issues of potential relevance to global conservation in 2020. Seven relate to potentially extensive changes in vegetation or ecological systems. These changes are either relatively new, for example, conversion of kelp forests to simpler macroalgal systems, or may occur in the future, for example, as a result of the derivation of nanocelluose from woo…	yes	39	0	0	0	28	0	41	1	4530	94.09	33.2	46.18	26.59	24.75	37.44	77.04	53.49	41.85	3.58	1.24	0	0.79	0	0	0.38	2.34	11.1	6.47	3.27	16.14	5.23	2.54	6.78	0.42	8.65	7.73
Song, Chuliang; Von Ahn, Sarah; Rohr, Rudolf P.; Saavedra, Serguei	Towards a Probabilistic Understanding About the Context-Dependency of Species Interactions	TRENDS IN ECOLOGY & EVOLUTION	35	5	384	396	10.1016/j.tree.2019.12.011		Review	20-May	2020	Observational and experimental studies have shown that an interaction class between two species (be it mutualistic, competitive, antagonistic, or neutral) may switch to a different class, depending on the biotic and abiotic factors within which species are observed. This complexity arising from the evidence of context-dependencies has underscored a difficulty in establishing a systematic analysis…	no	41	2	0	0	33	0	44	1	3965	95.53	38.16	29.06	29.77	26.79	40	76.75	54.12	44.79	4.69	1.16	0.08	0.98	0	0	0.08	3.53	15.96	10.29	4.64	14.48	6.13	3.1	4.54	0.43	9.1	5.32
Liu, Jiajia; Yong, Ding Li; Choi, Chi-Yeung; Gibson, Luke	Transboundary Frontiers: An Emerging Priority for Biodiversity Conservation	TRENDS IN ECOLOGY & EVOLUTION	35	8	679	690	10.1016/j.tree.2020.03.004		Review	20-Aug	2020	The world's biomes and their associated ecosystems are artificially fractured by geopolitical boundaries that define countries. Yet 'transboundary' landscapes often overlap with biodiversity hotspots, contain surprisingly important ecosystems, and provide critical habitats for threatened species. Notwithstanding, biodiversity in these landscapes is increasingly imperiled by infrastructure, includ…	no	89	6	0	0	63	0	96	1	3857	94.58	34.3	50.77	22.16	26.97	42.26	68.86	48.2	37.31	2.49	0.7	0.05	0.21	0	0	0.41	1.79	8.89	5.06	4.72	15.74	4.2	2.9	6.35	0.21	6.33	7.93
Crowley, Sarah L.; Cecchetti, Martina; McDonald, Robbie A.	Our Wild Companions: Domestic cats in Anthropocene	TRENDS IN ECOLOGY & EVOLUTION	35	6	477	483	10.1016/j.tree.2020.01.008		Review	20-Jun	2020	Cats share a long history with humans but are remarkable among domesticated species in largely retaining behavioural and reproductive independence from people. In many societies, the cat maintains liminal status as both a domestic and a wild animal. An adaptive push-and-pull between wild and domestic traits corresponds with dual roles as companions and pest controllers, and with conflicted treatm…	no	70	1	0	0	42	0	76	1	2413	83.86	59.79	34.15	34.85	29.43	37.22	76.38	54.91	43.14	4.64	2.03	0.04	0.21	0	0	1.74	2.61	10.57	5.01	2.2	15.21	5.35	4.1	9.28	0.37	8.21	9.32
Leitwein, Maeva; Duranton, Maud; Rougemont, Quentin; Gagnaire, Pierre-Alexandre; Bernatchez, Louis	Using Haplotype Information for Conservation Genomics	TRENDS IN ECOLOGY & EVOLUTION	35	3	245	258	10.1016/j.tree.2019.10.012		Review	20-Mar	2020	The particular combinations of alleles that define haplotypes along individual chromosomes can be determined with increasing ease and accuracy by using current sequencing technologies. Beyond allele frequencies, haplotype data collected in population samples contain information about the history of allelic associations in gene genealogies, and this is of tremendous potential for conservation geno…	no	84	1	0	0	75	1	91	1	3593	95.63	31.05	58.38	35.63	25.3	41.36	72.59	52.1	38.99	3.23	0.81	0	0.31	0	0	0.5	2.42	10.41	6.15	4.31	16.25	4.76	3.28	4.95	0.17	8.6	7.15
Marleau, Justin N.; Peller, Tianna; Guichard, Frederic; Gonzalez, Andrew	Converting Ecological Currencies: Energy, Material, and Information Flows	TRENDS IN ECOLOGY & EVOLUTION	35	12	1068	1077	10.1016/j.tree.2020.07.014		Review	20-Dec	2020	Understanding how the three currencies of life - energy, material, and information - interact is a key step towards synthesis in ecology and evolution. However, current theory focuses on the role of matter as a resource and energy, and typically ignores how the same matter can have other important effects as a carrier of information or modifier of the environment. Here we present the hypothesis t…	no	13	1	0	0	9	0	14	1	2618	86.23	46.15	30.05	30.06	25.92	35.87	72.88	52.48	44.31	6.38	2.48	0	1.72	0	0	0.76	3.9	12.49	6.61	4.43	14.97	5.61	3.06	8.52	0.19	8.9	4.2
Popper, Arthur N.; Hawkins, Anthony D.; Thomsen, Frank	Taking the Animals' Perspective Regarding Anthropogenic Underwater Sound	TRENDS IN ECOLOGY & EVOLUTION	35	9	787	794	10.1016/j.tree.2020.05.002		Review	20-Sep	2020	Anthropogenic (man-made) sound has the potential to harm marine biota. Increasing concerns about these effects have led to regulation and mitigation, despite there being few data on which to base environmental management, especially for fishes and invertebrates. We argue that regulation and mitigation should always be developed by looking at potential effects from the perspectives of the animals …	no	55	0	0	0	42	0	60	1	2678	83.11	38.33	29.31	32.1	27.9	31.18	82	59.3	49.33	6.5	2.02	0.07	1.19	0	0	0.71	4.48	13.93	6.46	2.61	15.83	6.98	4.74	7.47	0.52	10.94	6.16
Rowe, Melissah; Veerus, Liisa; Trosvik, Pal; Buckling, Angus; Pizzari, Tommaso	The Reproductive Microbiome: An Emerging Driver of Sexual Selection, Sexual Conflict, Mating Systems, and Reproductive Isolation	TRENDS IN ECOLOGY & EVOLUTION	35	3	220	234	10.1016/j.tree.2019.11.004		Review	20-Mar	2020	All multicellular organisms host microbial communities in and on their bodies, and these micro-biomes can have major influences on host biology. Most research has focussed on the oral, skin, and gut microbiomes, whereas relatively little is known about the reproductive micro-biome. Here, we review empirical evidence to showthat reproductive microbiomes can have significant effects on the reproduc…	no	98	3	0	0	77	0	112	1	4605	94.18	59.57	19.91	20.23	26.77	40.39	74.07	48.71	39.24	2.63	0.56	0	0.26	0	0	0.3	2.06	10.45	6.97	3.21	14.68	5.58	2.84	6.34	0.09	8.06	6.69
Burki, Fabien; Roger, Andrew J.; Brown, Matthew W.; Simpson, Alastair G. B.	The New Tree of Eukaryotes	TRENDS IN ECOLOGY & EVOLUTION	35	1	43	55	10.1016/j.tree.2019.08.008		Review	20-Jan	2020	For 15 years, the eukaryote Tree of Life (eToL) has been divided into five to eight major groupings, known as 'supergroups'. However, the tree has been profoundly rearranged during this time. The new eToL results from the widespread application of phylogenomics and numerous discoveries of major lineages of eukaryotes, mostly free-living heterotrophic protists. The evidence that supports the tree …	no	506	6	1	0	447	4	540	1	3977	90.1	26.68	48.24	49.02	25.17	37.42	73.65	57.2	45.01	4.38	0.7	0.08	0.28	0	0	0.35	3.67	14.53	8.17	3.67	13.8	6.31	4.5	5.83	0.53	10.23	8.6
White, Nathan J.; Snook, Rhonda R.; Eyres, Isobel	The Past and Future of Experimental Speciation	TRENDS IN ECOLOGY & EVOLUTION	35	1	10	21	10.1016/j.tree.2019.08.009		Review	20-Jan	2020	Speciation is the result of evolutionary processes that generate barriers to gene flow between populations, facilitating reproductive isolation. Speciation is typically studied via theoretical models and snapshot tests in natural populations. Experimental speciation enables real-time direct tests of speciation theory and has been long touted as a critical complement to other approaches. We argue …	no	28	2	0	0	25	0	29	1	4075	87.82	22.32	53.85	30.6	23.29	38.87	72.56	50.36	40.15	3.63	0.64	0	0.37	0	0.05	0.2	2.99	9.74	4.88	4.17	14.53	6.31	3.09	6.94	0.61	9.72	6.43
Pollock, Laura J.; O'Connor, Louise M. J.; Mokany, Karel; Rosauer, Dan F.; Talluto, Matthew, V; Thuiller, Wilfried	Protecting Biodiversity (in All Its Complexity): New Models and Methods	TRENDS IN ECOLOGY & EVOLUTION	35	12	1119	1128	10.1016/j.tree.2020.08.015		Review	20-Dec	2020	We are facing a biodiversity crisis at the same time as we are acquiring an unprecedented view of the world's biodiversity. Vast new datasets (e.g., species distributions, traits, phylogenies, and interaction networks) hold knowledge to better comprehend the depths of biodiversity change, reliably anticipate these changes, and inform conservation actions. To harness this information for conservat…	no	120	3	0	0	103	0	123	1	3034	88.11	22.58	42.46	38.34	27.58	41.03	71.26	49.54	38.93	3.72	1.29	0.1	0.63	0	0	0.56	2.44	9.59	4.75	3.99	13.65	5.6	3.49	6.26	0.3	8.97	7.58
Lehtonen, Jussi	The Role of Mathematics in Evolutionary Theory	TRENDS IN ECOLOGY & EVOLUTION	35	8	645	646	10.1016/j.tree.2020.05.005		Book Review	20-Aug	2020		no	0	0	0	0	0	0	0
Jaric, Ivan; Correia, Ricardo A.; Brook, Barry W.; Buettel, Jessie C.; Courchamp, Franck; Di Minin, Enrico; Firth, Josh A.; Gaston, Kevin J.; Jepson, Paul; Kalinkat, Gregor; Ladle, Richard; Soriano-Redondo, Andrea; Souza, Allan T.; Roll, Uri	iEcology: Harnessing Large Online Resources to Generate Ecological Insights	TRENDS IN ECOLOGY & EVOLUTION	35	7	630	639	10.1016/j.tree.2020.03.003		Review	20-Jul	2020	Digital data are accumulating at unprecedented rates. These contain a lot of information about the natural world, some of which can be used to answer key ecological questions. Here, we introduce iEcology (i.e., internet ecology), an emerging research approach that uses diverse online data sources and methods to generate insights about species distribution over space and time, interactions and dyn…	no	143	0	0	0	120	1	150	1	2889	87.29	32.28	28.28	48.14	24.69	38.46	73.97	50.33	38.94	3.25	1.14	0.07	0.45	0	0	0.62	2.11	9.55	3.84	3.25	14.57	4.98	3.01	8.55	0.14	8.83	7.82
Jorgensen, Peter Sogaard; Folke, Carl; Henriksson, Patrik J. G.; Malmros, Karin; Troell, Max; Zorzet, Anna; Aktipis, Athena; Brown, Zachary; Carriere, Yves; Downes, Sharon; Dunn, Robert R.; Epstein, Graham; Frisvold, George; Grohn, Yrjo; Gujar, Govind Tikaramsa; Hawthorne, David; Jasovsky, Dusan; Klein, Eili Y.; Klein, Franziska; Lhermie, Guillaume; Mota-Sanchez, David; Omoto, Celso; Scott, H. Mo…	Coevolutionary Governance of Antibiotic and Pesticide Resistance	TRENDS IN ECOLOGY & EVOLUTION	35	6	484	494	10.1016/j.tree.2020.01.011		Review	20-Jun	2020	Development of new biocides has dominated human responses to evolution of antibiotic and pesticide resistance. Increasing and uniform biocide use, the spread of resistance genes, and the lack of new classes of compounds indicate the importance of navigating toward more sustainable coevolutionary dynamics between human culture and species that evolve resistance. To inform this challenge, we introd…	no	41	1	0	0	23	0	44	1	3331	96.36	39.54	37.07	59.81	28.47	39.51	77.99	51.94	38.76	2.55	0.72	0.09	0.42	0	0	0.21	1.83	9.34	5.76	4.86	17.2	4.11	2.64	6.36	0.15	7.57	8.59
Segar, Simon T.; Fayle, Tom M.; Srivastava, Diane S.; Lewinsohn, Thomas M.; Lewis, Owen T.; Novotny, Vojtech; Kitching, Roger L.; Maunsell, Sarah C.	The Role of Evolution in Shaping Ecological Networks	TRENDS IN ECOLOGY & EVOLUTION	35	5	454	466	10.1016/j.tree.2020.01.004		Review	20-May	2020	The structure of ecological networks reflects the evolutionary history of their biotic components, and their dynamics are strongly driven by ecoevolutionary processes. Here, we present an appraisal of recent relevant research, in which the pervasive role of evolution within ecological networks is manifest. Although evolutionary processes are most evident at macroevolutionary scales, they are also…	no	57	1	0	0	50	0	58	1	3735	93.11	34.27	45.03	33.71	21.47	47.36	66	44.98	36.31	2.97	1.18	0.03	0.56	0	0	0.59	1.79	7.6	4.26	3.48	15.45	5.03	2.2	6.18	0.29	6.96	6.1
Campos-Cerda, Felipe; Bohannon, Brendan J. M.	The Nidobiome: A Framework for Understanding Microbiome Assembly in Neonates	TRENDS IN ECOLOGY & EVOLUTION	35	7	573	582	10.1016/j.tree.2020.03.007		Review	20-Jul	2020	The importance of microbial associations to animals' development, physiology, and fitness is widely recognized. In most animals, these microbial associations must be developed anew with every generation, making microbiome assembly a critical ecological and evolutionary process. To fully understand neonate microbial colonization, we need to study the interacting effects of neonate, parents, nest, …	no	28	0	0	0	24	1	32	1	2913	97.06	46.76	49.29	34.75	28.84	43.08	70.24	47.44	38.35	3.74	1.92	0.03	0.76	0	0	1.1	1.82	12.84	8.27	3.36	15.41	3.26	2.13	6.01	0.17	6.28	5.7
Ingram, Travis	Pruning the Tree of Methods in Phylogenetic Ecology	TRENDS IN ECOLOGY & EVOLUTION	35	5	377	378	10.1016/j.tree.2020.02.007		Book Review	20-May	2020		no	0	0	0	0	0	0	0
Caro, Tim; Mallarino, Ricardo	Coloration in Mammals	TRENDS IN ECOLOGY & EVOLUTION	35	4	357	366	10.1016/j.tree.2019.12.008		Review	20-Apr	2020	Mammalian colors and color patterns are some of the most diverse and conspicuous traits found in nature and have been widely studied from genetic/developmental and evolutionary perspectives. In this review we first discuss the proximate causes underlying variation in pigment type (i.e., color) and pigment distribution (i.e., color pattern) and highlight both processes as having a distinct develop…	no	86	4	0	0	75	0	95	1	4135	91.41	32.06	46.27	22.65	27.94	35.33	70.45	50.79	40.46	3.8	1.09	0.02	0.73	0	0.02	0.29	2.71	10.06	5.42	3.46	15.21	5.08	3.19	6.82	0.27	7.96	7.59
Haan, Nathan L.; Zhang, Yajun; Landis, Douglas A.	Predicting Landscape Configuration Effects on Agricultural Pest Suppression	TRENDS IN ECOLOGY & EVOLUTION	35	2	175	186	10.1016/j.tree.2019.10.003		Review	20-Feb	2020	Arthropod predators and parasitoids attack crop pests, providing a valuable ecosystem service. The amount of noncrop habitat surrounding crop fields influences pest suppression, but synthesis of new studies suggests that the spatial configuration of crops and other habitats is similarly important. Natural enemies are often more abundant in fine-grained agricultural landscapes comprising smaller p…	no	146	4	0	0	117	1	157	1	3706	84.43	28.21	52.25	12.59	24.71	38.67	71.94	51.35	40.37	4.24	1.13	0.03	0.57	0	0	0.54	3.1	9.79	3.37	4.32	14.65	5.56	3.86	6.96	0.62	8.53	7.45
Nouhaud, Pierre; Blanckaert, Alexandre; Bank, Claudia; Kulmuni, Jonna	Understanding Admixture: Haplodiploidy to the Rescue	TRENDS IN ECOLOGY & EVOLUTION	35	1	34	42	10.1016/j.tree.2019.08.013		Review	20-Jan	2020	Hybridization has broad evolutionary consequences, from fueling or counteracting speciation to facilitating adaptation to novel environments. Hybridization and subsequent introgression appear widespread along the tree of life. However, our understanding of how distinct evolutionary forces shape admixed genomes and the fate of introgressed genetic variants remains scarce. Most admixture research i…	no	13	0	0	0	12	0	15	1	2709	93.75	37.3	26.92	41.46	24.63	39.39	70.36	47.29	38.76	2.95	0.89	0.04	0.52	0	0	0.33	2.07	9.6	4.84	5.43	15.87	5.8	2.62	5.46	0.18	8.9	5.8
Bank, Claudi	THE THEORY OF evolution Principles, Concepts, and Assumptions	TRENDS IN ECOLOGY & EVOLUTION	35	8	646	647	10.1016/j.tree.2020.05.009		Book Review	20-Aug	2020		no	0	0	0	0	0	0	0
Shik, Jonathan Z.; Dussutour, Audrey	Nutritional Dimensions of Invasive Success	TRENDS IN ECOLOGY & EVOLUTION	35	8	691	703	10.1016/j.tree.2020.03.009		Review	20-Aug	2020	Despite mounting calls for predictive ecological approaches rooted in physiological performance currencies, the field of invasive species biology has lagged behind. For instance, successful invaders are often predicted to consume diverse foods, but the nutritional complexity of foods often leaves food-level analyses short of physiological mechanisms. The emerging field of nutritional geometry (NG…	no	25	0	0	0	23	0	27	1	3331	91.94	37.64	31.28	41.98	31.42	38.13	73.13	45.33	35.24	4.23	1.26	0	0.75	0	0	0.45	2.97	10.42	5.61	6.03	13.03	3.81	2.97	5.64	0.06	6.6	6.75
Schleuning, Matthias; Neuschulz, Eike Lena; Albrecht, Joerg; Bender, Irene M. A.; Bowler, Diana E.; Dehling, D. Matthias; Fritz, Susanne A.; Hof, Christian; Mueller, Thomas; Nowak, Larissa; Sorensen, Marjorie C.; Boehning-Gaese, Katrin; Kissling, W. Daniel	Trait-Based Assessments of Climate-Change Impacts on Interacting Species	TRENDS IN ECOLOGY & EVOLUTION	35	4	319	328	10.1016/j.tree.2019.12.010		Review	20-Apr	2020	Plant-animal interactions are fundamentally important in ecosystems, but have often been ignored by studies of climate-change impacts on biodiversity. Here, we present a trait-based framework for predicting the responses of interacting plants and animals to climate change. We distinguish three pathways along which climate change can impact interacting species in ecological communities: (i) spatia…	no	118	1	0	0	102	0	123	1	2642	95.28	39.84	27.57	31.12	30.02	37.85	71.76	47.73	40.27	3.79	1.48	0.08	0.87	0	0	0.53	2.31	10.07	5.41	4.43	17.3	4.73	2.16	6.51	0	6.96	4.39
Capblancq, Thibaut; Fitzpatrick, Matthew C.; Bay, Rachael A.; Exposito-Alonso, Moises; Keller, Stephen R.	Genomic Prediction of (Mal)Adaptation Across Current and Future Climatic Landscapes	ANNUAL REVIEW OF ECOLOGY, EVOLUTION, AND SYSTEMATICS, VOL 51, 2020	51		245	269	10.1146/annurev-ecolsys-020720-042553		Review; Book Chapter	2020	2020	Signals of local adaptation have been found in many plants and animals, highlighting the heterogeneity in the distribution of adaptive genetic variation throughout species ranges. In the coming decades, global climate change is expected to induce shifts in the selective pressures that shape this adaptive variation. These changes in selective pressures will likely result in varying degrees of loca…	no	173	5	0	0	145	1	190	1	7664	96.49	28.18	47.47	28.42	20.71	40.58	67.24	45.56	36.51	2.71	0.61	0	0.29	0	0	0.3	2.1	10.24	6.77	3.51	15.02	4.31	2.21	5	0.2	7.4	5.28
Vannette, Rachel L.	The Floral Microbiome: Plant, Pollinator, and Microbial Perspectives	ANNUAL REVIEW OF ECOLOGY, EVOLUTION, AND SYSTEMATICS, VOL 51, 2020	51		363	386	10.1146/annurev-ecolsys-011720-013401		Review; Book Chapter	2020	2020	Flowers at times host abundant and specialized communities of bacteria and fungi that influence floral phenotypes and interactions with pollinators. Ecological processes drive variation in microbial abundance and composition at multiple scales, including among plant species, among flower tissues, and among flowers on the same plant. Variation in microbial effects on floral phenotype suggests that…	no	129	1	0	0	106	0	140	1	7875	87.8	17.21	26.39	31.4	16.37	37.47	59.7	42.9	35.54	3.02	0.47	0.15	0.03	0	0	0.28	2.55	7.63	3.54	4	13.47	5.04	2.55	7.12	0.47	7.25	4.57
Wessinger, Carolyn A.; Hileman, Lena C.	Parallelism in Flower Evolution and Development	ANNUAL REVIEW OF ECOLOGY, EVOLUTION, AND SYSTEMATICS, VOL 51, 2020	51		387	408	10.1146/annurev-ecolsys-011720-124511		Review; Book Chapter	2020	2020	Flower evolution is characterized by widespread repetition, with adaptations to pollinator environment evolving in parallel. Recent studies have expanded our understanding of the developmental basis of adaptive floral novelties-petal fusion, bilateral symmetry, heterostyly, and floral dimensions. In this article, we describe patterns of trait evolution and review developmental genetic mechanisms …	no	24	0	0	0	20	0	27	1	7286	94.96	27.54	31.44	20.4	16.23	37.74	57.74	40.63	33.32	2.95	0.48	0.01	0.38	0	0	0.08	2.47	8.66	4.74	4.72	14.03	3.99	2.06	4.35	0.32	5.83	4.98
Edgecombe, Gregory D.	Arthropod Origins: Integrating Paleontological and Molecular Evidence	ANNUAL REVIEW OF ECOLOGY, EVOLUTION, AND SYSTEMATICS, VOL 51, 2020	51		1	25	10.1146/annurev-ecolsys-011720-124437		Review; Book Chapter	2020	2020	Phylogenomics underpins a stable and mostly well-resolved hypothesis for the interrelationships of extant arthropods. Exceptionally preserved fossils are integrated into this framework by coding their morphological characters, as exemplified by total-evidence dating approaches that treat fossils as dated tips in analyses numerically dominated by molecular data. Cambrian fossils inform on the sequ…	no	39	1	0	0	29	0	41	1	8507	95.74	28.84	30.32	30.29	19.38	37.44	63.94	47.47	39.76	3.13	0.63	0	0.02	0.02	0	0.59	2.49	13.14	8.3	4.07	14.59	4.73	2.21	6.43	0.22	7.02	4.96
Greggor, Alison L.; Berger-Tal, Oded; Blumstein, Daniel T.	The Rules of Attraction: The Necessary Role of Animal Cognition in Explaining Conservation Failures and Successes	ANNUAL REVIEW OF ECOLOGY, EVOLUTION, AND SYSTEMATICS, VOL 51, 2020	51		483	503	10.1146/annurev-ecolsys-011720-103212		Review; Book Chapter	2020	2020	Integrating knowledge and principles of animal behavior into wildlife conservation and management has led to some concrete successes but has failed to improve conservation outcomes in other cases. Many conservation interventions involve attempts to either attract or repel animals, which we refer to as approach/avoidance issues. These attempts can be reframed as issues of manipulating the decision…	no	30	0	0	0	25	0	32	1	7761	85.77	34.55	35.46	18.86	18.66	36.01	72.52	50.66	40.11	4.83	1.93	0	0.45	0.01	0.01	1.44	2.9	10.08	5.44	3.07	13.66	6.17	3.74	6.26	0.54	10.86	6.09
Hardy, Nate B.; Kaczvinsky, Chloe; Bird, Gwendolyn; Normark, Benjamin B.	What We Don't Know About Diet-Breadth Evolution in Herbivorous Insects	ANNUAL REVIEW OF ECOLOGY, EVOLUTION, AND SYSTEMATICS, VOL 51, 2020	51		103	122	10.1146/annurev-ecolsys-011720-023322		Review; Book Chapter	2020	2020	Half a million species of herbivorous insects have been described. Most of them are diet specialists, using only a few plant species as hosts. Biologists suspect that their specificity is key to their diversity. But why do herbivorous insects tend to be diet specialists? In this review, we catalog a broad range of explanations. We review the evidence for each and suggest lines of research to obta…	no	59	2	0	0	51	0	65	1	8083	90.77	40.66	26.35	20.23	16.8	34.86	71.37	52.94	43.1	5.53	1.5	0	0.83	0	0.02	0.64	4.03	13.26	6.01	3.58	14.76	6.95	2.67	4.24	0.42	10.47	7.32
Whitham, Thomas G.; Allan, Gerard J.; Cooper, Hillary F.; Shuster, Stephen M.	Intraspecific Genetic Variation and Species Interactions Contribute to Community Evolution	ANNUAL REVIEW OF ECOLOGY, EVOLUTION, AND SYSTEMATICS, VOL 51, 2020	51		587	+	10.1146/annurev-ecolsys-011720-123655		Review; Book Chapter	2020	2020	Evolution has been viewed as occurring primarily through selection among individuals. We present a framework based on multilevel selection for evaluating evolutionary change from individuals to communities, with supporting empirical evidence. Essential to this evaluation is the role that interspecific indirect genetic effects play in shaping community organization, in generating variation among c…	no	44	2	0	0	34	0	50	1	8712	93.69	54.31	26.21	32.66	18.9	40.27	68.35	46.56	37.01	4.82	1.35	0.09	0.44	0	0.01	0.8	3.47	11.25	5.77	4.84	14.46	3.75	2.22	5.49	0.33	6.42	5.36
Tobias, Joseph A.; Ottenburghs, Jente; Pigot, Alex L.	Avian Diversity: Speciation, Macroevolution, and Ecological Function	ANNUAL REVIEW OF ECOLOGY, EVOLUTION, AND SYSTEMATICS, VOL 51, 2020	51		533	560	10.1146/annurev-ecolsys-110218-025023		Review; Book Chapter	2020	2020	The origin, distribution, and function of biological diversity are fundamental themes of ecology and evolutionary biology. Research on birds has played a major role in the history and development of these ideas, yet progress was for many decades limited by a focus on patterns of current diversity, often restricted to particular clades or regions. Deeper insight is now emerging from a recent wave …	no	86	0	0	0	80	0	93	1	10327	93.73	22.39	60.32	28.65	19.67	38.17	65.06	46.31	36.62	3.33	0.39	0	0.12	0	0	0.27	2.94	9.79	4.99	4.38	14.89	4.37	3.04	5.18	0.29	6.51	7.18
Dhole, Sumit; Lloyd, Alun L.; Gould, Fred	Gene Drive Dynamics in Natural Populations: The Importance of Density Dependence, Space, and Sex	ANNUAL REVIEW OF ECOLOGY, EVOLUTION, AND SYSTEMATICS, VOL 51, 2020	51		505	531	10.1146/annurev-ecolsys-031120-101013		Review; Book Chapter	2020	2020	The spread of synthetic gene drives is often discussed in the context of pan-mictic populations connected by gene flow and described with simple deterministic models. Under such assumptions, an entire species could be altered by releasing a single individual carrying an invasive gene drive, such as a standard homing drive. While this remains a theoretical possibility, gene drive spread in natural…	no	40	0	0	0	32	0	40	1	10949	95.87	29.91	47.28	33.08	17.46	32.18	69.36	49.64	39.09	2.98	0.62	0.02	0.22	0	0	0.37	2.36	12.58	8.12	4.68	14.27	5.11	3.22	4.31	0.42	8.6	6.8
Lyson, Tyler R.; Bever, Gabriel S.	Origin and Evolution of the Turtle Body Plan	ANNUAL REVIEW OF ECOLOGY, EVOLUTION, AND SYSTEMATICS, VOL 51, 2020	51		143	166	10.1146/annurev-ecolsys-110218-024746		Review; Book Chapter	2020	2020	The origin of turtles and their uniquely shelled body plan is one of the longest standing problems in vertebrate biology. The unfulfilled need for a hypothesis that both explains the derived nature of turtle anatomy and resolves their unclear phylogenetic position among reptiles largely reflects the absence of a transitional fossil record. Recent discoveries have dramatically improved this situat…	no	28	0	0	0	24	0	29	1	8653	96.72	31.9	32.47	26.92	19.58	32.67	67.85	48.47	40.24	4.58	0.8	0	0.14	0	0	0.51	3.78	16.13	10.87	5.27	13.06	3.78	2.46	5.05	0.29	6.23	5.64
Guimaraes, Paulo R., Jr.	The Structure of Ecological Networks Across Levels of Organization	ANNUAL REVIEW OF ECOLOGY, EVOLUTION, AND SYSTEMATICS, VOL 51, 2020	51		433	460	10.1146/annurev-ecolsys-012220-120819		Review; Book Chapter	2020	2020	Interactions connect the units of ecological systems, forming networks. Individual-based networks characterize variation in niches among individuals within populations. These individual-based networks merge with each other, forming species-based networks and food webs that describe the architecture of ecological communities. Networks at broader spatiotemporal scales portray the structure of ecolo…	no	157	3	0	0	128	2	159	1	8370	96.51	29.59	32.09	23.71	16	41.17	64.65	43.67	34.78	2.47	0.63	0.19	0.2	0	0	0.23	1.84	9.9	6.27	4.96	14.52	3.61	2.28	4.71	0.31	5.71	5.16
Chomicki, Guillaume; Kiers, E. Toby; Renner, Susanne S.	The Evolution of Mutualistic Dependence	ANNUAL REVIEW OF ECOLOGY, EVOLUTION, AND SYSTEMATICS, VOL 51, 2020	51		409	432	10.1146/annurev-ecolsys-110218-024629		Review; Book Chapter	2020	2020	While the importance of mutualisms across the tree of life is recognized, it is not understood why some organisms evolve high levels of dependence on mutualistic partnerships, while other species remain autonomous or retain or regain minimal dependence on partners. We identify four main pathways leading to the evolution of mutualistic dependence. Then, we evaluate current evidence for three predi…	no	70	1	0	0	58	0	80	1	8797	91.59	28.38	23.07	24.59	18.21	38.88	69.54	48.8	40.62	4.68	1.06	0	0.52	0.01	0.01	0.45	3.63	12.74	6.52	4.29	13.99	5.49	2.77	5.5	0.44	8.08	5
Dalling, James W.; Davis, Adam S.; Arnold, A. Elizabeth; Sarmiento, Carolina; Zalamea, Paul-Camilo	Extending Plant Defense Theory to Seeds	ANNUAL REVIEW OF ECOLOGY, EVOLUTION, AND SYSTEMATICS, VOL 51, 2020	51		123	141	10.1146/annurev-ecolsys-012120-115156		Review; Book Chapter	2020	2020	Plant defense theory explores how plants invest in defenses against natural enemies but has focused primarily on the traits expressed by juvenile and mature plants. Here we describe the diverse ways in which seeds are chemically and physically defended. We suggest that through associations with other traits, seeds are likely to exhibit defense syndromes that reflect constraints or trade-offs impo…	no	45	4	0	0	38	0	50	1	7151	90.97	27.05	28.17	33.51	19.07	37.31	65.26	45.17	36.47	2.75	0.74	0	0.22	0.03	0	0.48	2.01	7.94	4.06	3.61	14.8	4.91	3.06	6.82	0.2	6.68	6.74
Montgomery, Ian; Caruso, Tancredi; Reid, Neil	Hedgerows as Ecosystems: Service Delivery, Management, and Restoration	ANNUAL REVIEW OF ECOLOGY, EVOLUTION, AND SYSTEMATICS, VOL 51, 2020	51		81	102	10.1146/annurev-ecolsys-012120-100346		Review; Book Chapter	2020	2020	Hedge density, structure, and function vary with primary production and slope gradient and are subject to other diverse factors. Hedgerows are emerging ecosystems with both above- and belowground components. Functions of hedges can be categorized as provisioning, regulating, cultural, and supporting ecosystem services; these functions include food production, noncrop food and wood production, fir…	no	83	1	0	0	55	0	87	1	8338	92.53	26.05	34.12	33.09	18.13	34.43	62.95	46.17	35.72	1.73	0.47	0.01	0.05	0	0	0.4	1.26	7.51	4.14	3.77	14.81	4.35	2.57	7.59	0.24	6.4	7.44
Fujita, Matthew K.; Singhal, Sonal; Brunes, Tuliana O.; Maldonado, Jose A.	Evolutionary Dynamics and Consequences of Parthenogenesis in Vertebrates	ANNUAL REVIEW OF ECOLOGY, EVOLUTION, AND SYSTEMATICS, VOL 51, 2020	51		191	214	10.1146/annurev-ecolsys-011720-114900		Review; Book Chapter	2020	2020	Parthenogenesis is asexual reproduction without any required participation from males and, as such, is a null model for sexual reproduction. In a comparative context, we can expand our understanding of the evolution and ecology of sex by investigating the consequences of parthenogenesis. In this review, we examine the theoretical predictions of and empirical results on the evolution of asexual re…	no	30	0	0	0	23	0	32	1	7902	90.12	32.86	29.31	24.93	19.46	39.77	67.93	48.51	39.65	4.06	1.38	0.08	0.58	0	0	0.72	2.68	10.9	5.37	3.38	14.2	5.26	3.29	6.2	0.3	7.54	6.83
Albert, James S.; Tagliacollo, Victor A.; Dagosta, Fernando	Diversification of Neotropical Freshwater Fishes	ANNUAL REVIEW OF ECOLOGY, EVOLUTION, AND SYSTEMATICS, VOL 51, 2020	51		27	53	10.1146/annurev-ecolsys-011620-031032		Review; Book Chapter	2020	2020	Neotropical freshwater fishes (NFFs) constitute the most diverse continental vertebrate fauna on Earth, with more than 6,200 named species compressed into an aquatic footprint <0.5% of the total regional land-surface area and representing the greatest phenotypic disparity and functional diversity of any continental ichthyofauna. Data from the fossil record and time-calibrated molecular phylogenie…	no	164	0	0	0	150	40	183	1	9686	95.54	23.83	31.78	28.06	17.9	36.81	59.2	42.4	33.59	2.05	0.26	0.01	0.04	0	0	0.2	1.8	10.41	5.86	6.15	12.98	2.72	2.06	5.9	0.22	4.01	7.38
Hembry, David H.; Weber, Marjorie G.	Ecological Interactions and Macroevolution: A New Field with Old Roots	ANNUAL REVIEW OF ECOLOGY, EVOLUTION, AND SYSTEMATICS, VOL 51, 2020	51		215	243	10.1146/annurev-ecolsys-011720-121505		Review; Book Chapter	2020	2020	Linking interspecific interactions (e.g., mutualism, competition, predation, parasitism) to macroevolution (evolutionary change on deep timescales) is a key goal in biology. The role of species interactions in shaping macroevolutionary trajectories has been studied for centuries and remains a cutting-edge topic of current research. However, despite its deep historical roots, classic and current a…	no	53	0	0	0	43	0	58	1	11597	92.88	33.38	50.1	27.17	22.09	37.79	70.29	48.82	40.27	4.61	1.35	0.01	0.63	0.01	0.16	0.47	3.27	11.17	5.49	4.61	15.75	4.47	2.93	6.13	0.3	7.27	5.84
Zanette, Liana Y.; Clinchy, Michael	Ecology and Neurobiology of Fear in Free-Living Wildlife	ANNUAL REVIEW OF ECOLOGY, EVOLUTION, AND SYSTEMATICS, VOL 51, 2020	51		297	318	10.1146/annurev-ecolsys-011720-124613		Review; Book Chapter	2020	2020	The ecology of fear concerns the population-, community-, and ecosystem-level consequences of the behavioral interactions between predators and prey, i.e., the aggregate impacts of individual responses to life-threatening events. We review new experiments demonstrating that fear itself is powerful enough to affect the population growth rate in free-living wild birds and mammals, and fear of large…	no	56	0	0	0	42	0	59	1	8189	93.72	32.11	20.5	1	19.04	34.31	71.32	47.78	38	3.53	0.84	0	0.15	0	0.02	0.51	2.69	10.6	6.07	5.01	14.34	4.97	2.25	5.41	0.59	7.66	6.51
Angert, Amy L.; Bontrager, Megan G.; Agren, Jon	What Do We Really Know About Adaptation at Range Edges?	ANNUAL REVIEW OF ECOLOGY, EVOLUTION, AND SYSTEMATICS, VOL 51, 2020	51		341	361	10.1146/annurev-ecolsys-012120-091002		Review; Book Chapter	2020	2020	Recent theory and empirical evidence have provided new insights regarding how evolutionary forces interact to shape adaptation at stable and transient range margins. Predictions regarding trait divergence at leading edges are frequently supported. However, declines in fitness at and beyond edges show that trait divergence has sometimes been insufficient to maintain high fitness, so identifying co…	no	86	1	0	0	73	0	91	1	8083	90.84	24.75	72.8	30.51	20.31	37.04	67.18	46.64	36.92	3.48	0.83	0	0.4	0	0	0.42	2.65	8.38	4.35	2.81	14.7	4.94	3.43	5.79	0.42	7.5	6.16
Benoit, Amanda D.; Kalisz, Susan	Predator Effects on Plant-Pollinator Interactions, Plant Reproduction, Mating Systems, and Evolution	ANNUAL REVIEW OF ECOLOGY, EVOLUTION, AND SYSTEMATICS, VOL 51, 2020	51		319	340	10.1146/annurev-ecolsys-012120-094926		Review; Book Chapter	2020	2020	Plants are the foundation of the food web and therefore interact directly and indirectly with myriad organisms at higher trophic levels. They directly provide nourishment to mutualistic and antagonistic primary consumers (e.g., pollinators and herbivores), which in turn are consumed by predators. These interactions produce cascading indirect effects on plants (either trait-mediated or density-med…	no	23	0	0	0	21	1	25	1	7948	87.68	34.47	14.98	1.76	18.06	37.64	68.6	47.17	37.02	3.49	1.17	0	0.44	0	0	0.72	2.32	9.06	4.52	3.59	13.29	5.32	2.86	6.86	0.55	8.74	6.01
Mathis, Kaitlyn A.; Bronstein, Judith L.	Our Current Understanding of Commensalism	ANNUAL REVIEW OF ECOLOGY, EVOLUTION, AND SYSTEMATICS, VOL 51, 2020	51		167	189	10.1146/annurev-ecolsys-011720-040844		Review; Book Chapter	2020	2020	Commensalisms, interactions between two species in which one species benefits and the other experiences no net effect, are frequently mentioned in the ecological literature but are surprisingly little studied. Here we review and synthesize our limited understanding of commensalism. We then argue that commensalism is not a single type of interaction; rather, it is a suite of phenomena associated w…	no	53	0	0	0	41	0	59	1	7730	85.04	33.33	32.98	32.22	18.76	36.87	76.12	56.4	47.85	6.39	2.1	0	1.2	0	0.12	0.72	4.29	15.2	6.95	4.42	14.72	6.36	4.13	6.8	0.85	9.06	5.54
Friedman, Jannice	The Evolution of Annual and Perennial Plant Life Histories: Ecological Correlates and Genetic Mechanisms	ANNUAL REVIEW OF ECOLOGY, EVOLUTION, AND SYSTEMATICS, VOL 51, 2020	51		461	481	10.1146/annurev-ecolsys-110218-024638		Review; Book Chapter	2020	2020	Flowering plants exhibit two principal life-history strategies: annuality (living and reproducing in one year) and perenniality (living more than one year). The advantages of either strategy depend on the relative benefits of immediate reproduction balanced against survivorship and future reproduction. This trade-off means that life-history strategies are associated with particular environments, …	no	100	7	0	0	88	0	113	1	7844	94.01	25.99	60.12	24.8	19.71	39.9	67.67	48.44	37.6	3.16	0.82	0.19	0.06	0	0	0.54	2.35	10.35	5.71	3.9	14.65	4.28	2.56	6.13	0.25	6.58	7.71
Rudgers, Jennifer A.; Afkhami, Michelle E.; Bell-Dereske, Lukas; Chung, Y. Anny; Crawford, Kerri M.; Kivlin, Stephanie N.; Mann, Michael A.; Nunez, Martin A.	Climate Disruption of Plant-Microbe Interactions	ANNUAL REVIEW OF ECOLOGY, EVOLUTION, AND SYSTEMATICS, VOL 51, 2020	51		561	586	10.1146/annurev-ecolsys-011720-090819		Review; Book Chapter	2020	2020	Interactions between plants and microbes have important influences on evolutionary processes, population dynamics, community structure, and ecosystem function. We review the literature to document how climate change may disrupt these ecological interactions and develop a conceptual framework to integrate the pathways of plant-microbe responses to climate over different scales in space and time. W…	no	83	2	0	0	73	0	93	1	8890	94.18	28.83	38.67	36.27	16.52	42.11	66.02	43.14	34.11	2.91	0.81	0	0.3	0	0	0.51	2.1	8.86	4.4	4.35	14.4	3.87	2.07	5.53	0.25	6.06	5.73
Pringle, Robert M.; Hutchinson, Matthew C.	Resolving Food-Web Structure	ANNUAL REVIEW OF ECOLOGY, EVOLUTION, AND SYSTEMATICS, VOL 51, 2020	51		55	80	10.1146/annurev-ecolsys-110218-024908		Review; Book Chapter	2020	2020	Food webs are a major focus and organizing theme of ecology, but the data used to assemble them are deficient. Early debates over food-web data focused on taxonomic resolution and completeness, lack of which had produced spurious inferences. Recent data are widely believed to be much better and are used extensively in theoretical and meta-analytic research on network ecology. Confidence in these …	no	67	1	0	0	54	0	70	1	8243	84.34	26.08	30.19	23.45	15.35	34.71	70.51	49.88	39.85	4.23	1.09	0	0.49	0	0	0.59	3.14	10.59	5.45	4.8	12.33	6.31	3.55	6.36	0.58	9.26	6.72
Schmitz, Oswald J.; Leroux, Shawn J.	Food Webs and Ecosystems: Linking Species Interactions to the Carbon Cycle	ANNUAL REVIEW OF ECOLOGY, EVOLUTION, AND SYSTEMATICS, VOL 51, 2020	51		271	295	10.1146/annurev-ecolsys-011720-104730		Review; Book Chapter	2020	2020	All species within ecosystems contribute to regulating carbon cycling because of their functional integration into food webs. Yet carbon modeling and accounting still assumes that only plants, microbes, and invertebrate decomposer species are relevant to the carbon cycle. Our multifaceted review develops a case for considering a wider range of species, especially herbivorous and carnivorous wild …	no	51	0	0	0	38	0	53	1	8787	93.54	30.31	25.21	24.29	18.82	37.33	62.36	43.41	35.44	3.6	1.09	0.34	0.33	0	0	0.38	2.5	9.62	5.5	4.51	13.78	4.14	2.23	5.75	0.09	6.7	4.24
Nicholson, Charlie C.; Egan, Paul A.	Natural hazard threats to pollinators and pollination	GLOBAL CHANGE BIOLOGY	26	2	380	391	10.1111/gcb.14840	19-Oct	Review	20-Feb	2020	Natural hazards are naturally occurring physical events that can impact human welfare both directly and indirectly, via shocks to ecosystems and the services they provide. Animal-mediated pollination is critical for sustaining agricultural economies and biodiversity, yet stands to lose both from present exposure to natural hazards, and future climate-driven shifts in their distribution, frequency…	yes	47	0	0	0	39	0	55	1	4934	90.77	35.2	20.8	6	29.37	41.65	69.84	46.17	35.83	3.49	1.46	0	1.11	0	0	0.32	2.03	9.08	4.28	5.05	13.52	3.38	2.72	6.77	0.49	5.8	7.32
Hodgson, Emma E.; Wilson, Samantha M.; Moore, Jonathan W.	Changing estuaries and impacts on juvenile salmon: A systematic review	GLOBAL CHANGE BIOLOGY	26	4	1986	2001	10.1111/gcb.14997	20-Feb	Review	20-Apr	2020	Estuaries are productive ecosystems providing important habitat for a diversity of species, yet they also experience intense levels of anthropogenic development. To inform decision-making, it is essential to understand the pathways of impacts of particular human activities, especially those that affect species such as salmon, which have high ecological, social-cultural and economic values. Salmon…	yes	23	0	0	0	18	0	25	1	7749	90.98	32.3	49.24	28.88	27	34.44	77.29	54.37	42.84	4.8	1.81	0	1.42	0	0	0.39	2.99	12.03	5.9	4.3	15.52	5.05	3.68	5.95	0.84	8.21	7.99
Yan, Ming; Pan, Genxing; Lavallee, Jocelyn M.; Conant, Richard T.	Rethinking sources of nitrogen to cereal crops	GLOBAL CHANGE BIOLOGY	26	1	191	199	10.1111/gcb.14908	19-Dec	Review	20-Jan	2020	Understanding how to manage N inputs to identify the practices that maximize N recovery has been an organizing principle of agronomic research. Because growth in N fertilizer inputs is expected to continue in an ongoing effort to boost crop production over coming decades, understanding how to efficiently manage recovery of fertilizer N will be important going forward. Yet synthesis of published d…	yes	135	6	1	0	96	0	150	1	4113	95.83	30.45	22.09	36.97	30.69	26.36	69.63	49.02	36.74	3.43	0.9	0	0.85	0	0	0.05	2.53	9.43	4.96	7.95	16.51	4.11	2.29	5.08	0.27	7.05	6.76
Blanco, Julien; Bellon, Beatriz; Fabricius, Christo; Roque, Fabio de O.; Pays, Olivier; Laurent, Francois; Fritz, Herve; Renaud, Pierre-Cyril	Interface processes between protected and unprotected areas: A global review and ways forward	GLOBAL CHANGE BIOLOGY	26	3	1138	1154	10.1111/gcb.14865	19-Nov	Review	20-Mar	2020	Land-use changes and the expansion of protected areas (PAs) have amplified the interaction between protected and unprotected areas worldwide. In this context, 'interface processes' (human-nature and cross-boundary interactions inside and around PAs) have become central to issues around the conservation of biodiversity and ecosystem services. This scientific literature review aimed to explore curr…	yes	25	0	0	0	16	0	26	1	6584	95.51	42.91	38.6	29.21	29.93	38.29	72.42	47.68	37.45	3.75	1.35	0.03	0.74	0	0	0.55	2.4	11.15	6.46	6.24	15.01	3.16	2.2	6.3	0.2	6.27	7.31
Williams, Stephen E.; Hobday, Alistair J.; Falconi, Lorena; Hero, Jean-Marc; Holbrook, Neil J.; Capon, Samantha; Bond, Nick R.; Ling, Scott D.; Hughes, Lesley	Research priorities for natural ecosystems in a changing global climate	GLOBAL CHANGE BIOLOGY	26	2	410	416	10.1111/gcb.14856		Review	20-Feb	2020	Climate change poses significant emerging risks to biodiversity, ecosystem function and associated socioecological systems. Adaptation responses must be initiated in parallel with mitigation efforts, but resources are limited. As climate risks are not distributed equally across taxa, ecosystems and processes, strategic prioritization of research that addresses stakeholder-relevant knowledge gaps …	no	22	0	0	0	11	0	23	1	2566	95.28	43.03	43.83	42.14	34.21	46.1	72.17	47.66	35.97	2.49	0.7	0	0.55	0	0	0.16	1.79	11.26	6.74	4.01	13.33	3.04	2.14	6.7	0.16	5.77	8.22
Drake, Jeana L.; Mass, Tali; Stolarski, Jaroslaw; Von Euw, Stanislas; van de Schootbrugge, Bas; Falkowski, Paul G.	How corals made rocks through the ages	GLOBAL CHANGE BIOLOGY	26	1	31	53	10.1111/gcb.14912	19-Dec	Review	20-Jan	2020	Hard, or stony, corals make rocks that can, on geological time scales, lead to the formation of massive reefs in shallow tropical and subtropical seas. In both historical and contemporary oceans, reef-building corals retain information about the marine environment in their skeletons, which is an organic-inorganic composite material. The elemental and isotopic composition of their skeletons is fre…	no	66	6	0	0	38	0	74	1	7896	95.42	31.63	22.01	24.26	32.1	33.83	59.54	42	34.5	2.96	0.7	0.01	0.1	0.01	0.05	0.51	2.27	10.92	7.03	7.52	12.83	3.91	2.6	4.37	0.29	6.02	4.66
Gaitan-Espitia, Juan D.; Hobday, Alistair J.	Evolutionary principles and genetic considerations for guiding conservation interventions under climate change	GLOBAL CHANGE BIOLOGY	27	3	475	488	10.1111/gcb.15359	20-Oct	Review	21-Feb	2021	Impacts of climate change are apparent in natural systems around the world. Many species are and will continue to struggle to persist in their current location as their preferred environment changes. Traditional conservation efforts aiming to prevent local extinctions have focused on two aspects that theoretically enhance genetic diversity-population connectivity and population size-through 'pass…	no	54	0	0	0	42	0	59	1	5866	91.06	27.41	20.88	32.53	34.51	42.16	63.25	41.65	32.66	2.81	0.53	0	0.12	0	0	0.41	2.28	8.03	4.16	5.61	12.75	4.26	2.4	5.92	0.34	6.21	5.98
Guenet, Bertrand; Gabrielle, Benoit; Chenu, Claire; Arrouays, Dominique; Balesdent, Jerome; Bernoux, Martial; Bruni, Elisa; Caliman, Jean-Pierre; Cardinael, Remi; Chen, Songchao; Ciais, Philippe; Desbois, Dominique; Fouche, Julien; Frank, Stefan; Henault, Catherine; Lugato, Emanuele; Naipal, Victoria; Nesme, Thomas; Obersteiner, Michael; Pellerin, Sylvain; Powlson, David S.; Rasse, Daniel P.; Ree…	Can N2O emissions offset the benefits from soil organic carbon storage?	GLOBAL CHANGE BIOLOGY	27	2	237	256	10.1111/gcb.15342	20-Oct	Review	21-Jan	2021	To respect the Paris agreement targeting a limitation of global warming below 2 degrees C by 2100, and possibly below 1.5 degrees C, drastic reductions of greenhouse gas emissions are mandatory but not sufficient. Large-scale deployment of other climate mitigation strategies is also necessary. Among these, increasing soil organic carbon (SOC) stocks is an important lever because carbon in soils c…	no	234	9	0	0	155	1	250	1	9678	93.92	22.78	26.95	28.96	31.12	31.99	67.38	48.89	37.78	2.62	0.48	0	0.21	0.01	0	0.26	2.15	9.68	6.08	6.58	14.94	4.96	3.51	5.71	0.34	7.16	6.24
Wilson, Kristen L.; Tittensor, Derek P.; Worm, Boris; Lotze, Heike K.	Incorporating climate change adaptation into marine protected area planning	GLOBAL CHANGE BIOLOGY	26	6	3251	3267	10.1111/gcb.15094	20-Apr	Review	20-Jun	2020	Climate change is increasingly impacting marine protected areas (MPAs) and MPA networks, yet adaptation strategies are rarely incorporated into MPA design and management plans according to the primary scientific literature. Here we review the state of knowledge for adapting existing and future MPAs to climate change and synthesize case studies (n = 27) of how marine conservation planning can resp…	yes	112	2	0	0	66	0	124	1	8396	92.4	31.53	33.09	36.18	28.66	37.36	64.92	43.56	34.17	2.61	0.7	0	0.48	0	0	0.23	1.91	8.34	4.49	5.05	13.42	5.25	2.53	4.93	0.25	8.5	6.4
Van Sundert, Kevin; Radujkovic, Dajana; Cools, Nathalie; De Vos, Bruno; Etzold, Sophia; Fernandez-Martinez, Marcos; Janssens, Ivan A.; Merila, Paivi; Penuelas, Josep; Sardans, Jordi; Stendahl, Johan; Terrer, Cesar; Vicca, Sara	Towards comparable assessment of the soil nutrient status across scales-Review and development of nutrient metrics	GLOBAL CHANGE BIOLOGY	26	2	392	409	10.1111/gcb.14802		Review	20-Feb	2020	Nutrient availability influences virtually every aspect of an ecosystem, and is a critical modifier of ecosystem responses to global change. Although this crucial role of nutrient availability in regulating ecosystem structure and functioning has been widely acknowledged, nutrients are still often neglected in observational and experimental synthesis studies due to difficulties in comparing the n…	no	40	4	0	0	25	0	42	1	7826	92.49	22.44	34.74	64.53	32.21	34.55	68.04	48.93	38.01	3.17	1.01	0	0.72	0	0.03	0.27	2.16	10.61	6.62	4.96	13.66	4.23	3.23	6.61	0.61	7.51	6.95
Houghton, Richard A.	Terrestrial fluxes of carbon in GCP carbon budgets	GLOBAL CHANGE BIOLOGY	26	5	3006	3014	10.1111/gcb.15050		Review	20-May	2020	The Global Carbon Project (GCP) has published global carbon budgets annually since 2007 (Canadell et al. [2007], Proc Natl Acad Sci USA, 104, 18866-18870; Raupach et al. [2007], Proc Natl Acad Sci USA, 104, 10288-10293). There are many scientists involved, but the terrestrial fluxes that appear in the budgets are not well understood by ecologists and biogeochemists outside of that community. The …	no	35	2	0	0	18	0	35	1	4962	94.7	18.95	48.67	18.57	25.45	28.98	70.37	52.64	40.73	2.98	0.67	0	0.08	0	0	0.58	2.32	11.87	7.5	4.88	15.05	5.32	2.48	6.23	0.77	8.75	6.81
Sage, Rowan F.	Global change biology: A primer	GLOBAL CHANGE BIOLOGY	26	1	3	30	10.1111/gcb.14893	19-Dec	Review	20-Jan	2020	Because of human action, the Earth has entered an era where profound changes in the global environment are creating novel conditions that will be discernable far into the future. One consequence may be a large reduction of the Earth's biodiversity, potentially representing a sixth mass extinction. With effective stewardship, the global change drivers that threaten the Earth's biota could be allev…	no	209	6	0	0	165	2	220	1	12777	91.99	29.76	45.25	18.39	30.71	33.99	66.51	46.37	35.99	2.61	0.74	0.14	0.05	0.01	0	0.48	1.87	9.3	5.73	6.18	13.3	4.51	3.04	6.57	0.33	6.98	7.65
A. Maureaud, Aurore; Frelat, Romain; Pecuchet, Laurene; Shackell, Nancy; Merigot, Bastien; Pinsky, Malin L.; Amador, Kofi; Anderson, Sean C.; Arkhipkin, Alexander; Auber, Arnaud; Barri, Ica; Bell, Richard J.; Belmaker, Jonathan; Beukhof, Esther; Camara, Mohamed L.; Guevara-Carrasco, Renato; Choi, Junghwa; Christensen, Helle T.; Conner, Jason; Cubillos, Luis A.; Diadhiou, Hamet D.; Edelist, Dori; …	Are we ready to track climate-driven shifts in marine species across international boundaries? - A global survey of scientific bottom trawl data	GLOBAL CHANGE BIOLOGY	27	2	220	236	10.1111/gcb.15404	20-Nov	Article	21-Jan	2021	Marine biota are redistributing at a rapid pace in response to climate change and shifting seascapes. While changes in fish populations and community structure threaten the sustainability of fisheries, our capacity to adapt by tracking and projecting marine species remains a challenge due to data discontinuities in biological observations, lack of data availability, and mismatch between data and …	no	57	0	0	0	45	0	57	1	6211	92.3	39.22	21.55	37.1	30.15	34.99	66.85	48.51	37.03	3.45	1.56	0	1.21	0	0	0.32	1.88	9.76	5.89	5.02	13.6	4.48	2.67	6.12	0.53	7.91	7.76
McNellie, Megan J.; Oliver, Ian; Dorrough, Josh; Ferrier, Simon; Newell, Graeme; Gibbons, Philip	Reference state and benchmark concepts for better biodiversity conservation in contemporary ecosystems	GLOBAL CHANGE BIOLOGY	26	12	6702	6714	10.1111/gcb.15383	20-Oct	Review	20-Dec	2020	Measuring the status and trends of biodiversity is critical for making informed decisions about the conservation, management or restoration of species, habitats and ecosystems. Defining the reference state against which status and change are measured is essential. Typically, reference states describe historical conditions, yet historical conditions are challenging to quantify, may be difficult to…	no	54	2	0	0	46	1	60	1	5804	85.33	29.38	37.4	28.27	27	41.64	66.06	45.73	35.85	3.14	1.15	0	0.71	0	0	0.45	1.98	8.29	5.01	3.98	11.68	5.77	2.43	7.51	0.55	8.27	7.01
Stockwell, Jason D.; Doubek, Jonathan P.; Adrian, Rita; Anneville, Orlane; Carey, Cayelan C.; Carvalho, Laurence; Domis, Lisette N. De Senerpont; Dur, Gael; Frassl, Marieke A.; Grossart, Hans-Peter; Ibelings, Bas W.; Lajeunesse, Marc J.; Lewandowska, Aleksandra M.; Llames, Maria E.; Matsuzaki, Shin-Ichiro S.; Nodine, Emily R.; Noges, Peeter; Patil, Vijay P.; Pomati, Francesco; Rinke, Karsten; Rud…	Storm impacts on phytoplankton community dynamics in lakes	GLOBAL CHANGE BIOLOGY	26	5	2756	2784	10.1111/gcb.15033		Review	20-May	2020	In many regions across the globe, extreme weather events such as storms have increased in frequency, intensity, and duration due to climate change. Ecological theory predicts that such extreme events should have large impacts on ecosystem structure and function. High winds and precipitation associated with storms can affect lakes via short-term runoff events from watersheds and physical mixing of…	no	155	9	0	0	118	3	180	1	10092	93.47	31.26	31.59	35.23	36.17	36.16	63.84	42.56	34.09	2.03	0.79	0.01	0.52	0	0.01	0.25	1.24	8.07	5.04	5.8	13.63	3.89	2.23	6.82	0.31	5.9	5.18
Meurer, Katharina; Barron, Jennie; Chenu, Claire; Coucheney, Elsa; Fielding, Matthew; Hallett, Paul; Herrmann, Anke M.; Keller, Thomas; Koestel, John; Larsbo, Mats; Lewan, Elisabet; Or, Dani; Parsons, David; Parvin, Nargish; Taylor, Astrid; Vereecken, Harry; Jarvis, Nicholas	A framework for modelling soil structure dynamics induced by biological activity	GLOBAL CHANGE BIOLOGY	26	10	5382	5403	10.1111/gcb.15289	20-Aug	Review	20-Oct	2020	Soil degradation is a worsening global phenomenon driven by socio-economic pressures, poor land management practices and climate change. A deterioration of soil structure at timescales ranging from seconds to centuries is implicated in most forms of soil degradation including the depletion of nutrients and organic matter, erosion and compaction. New soil-crop models that could account for soil st…	no	89	3	0	0	55	1	92	1	9205	94.15	32.19	12.85	27.26	34.35	31.49	61.98	43.31	33.96	2.68	0.65	0.04	0.33	0	0	0.28	2.03	10.15	6.64	7.62	12.35	4.01	2.36	5.62	0.2	5.9	4.89
McElwee, Pamela; Calvin, Katherine; Campbell, Donovan; Cherubini, Francesco; Grassi, Giacomo; Korotkov, Vladimir; Le Hoang, Anh; Lwasa, Shuaib; Nkem, Johnson; Nkonya, Ephraim; Saigusa, Nobuko; Soussana, Jean-Francois; Taboada, Miguel Angel; Manning, Frances; Nampanzira, Dorothy; Smith, Pete	The impact of interventions in the global land and agri-food sectors on Nature's Contributions to People and the UN Sustainable Development Goals	GLOBAL CHANGE BIOLOGY	26	9	4691	4721	10.1111/gcb.15219	20-Jul	Review	20-Sep	2020	Interlocked challenges of climate change, biodiversity loss, and land degradation require transformative interventions in the land management and food production sectors to reduce carbon emissions, strengthen adaptive capacity, and increase food security. However, deciding which interventions to pursue and understanding their relative co-benefits with and trade-offs against different social and e…	no	71	3	0	0	31	0	71	1	6979	85.59	20.22	41.61	59.57	33.23	36.57	75.88	50.98	40.78	4.01	1.26	0	0.8	0	0	0.46	2.75	10.93	4.26	3.61	13.88	4.94	3.12	8.05	0.56	8.05	7.74
Yanez-Serrano, Ana M.; Bourtsoukidis, Efstratios; Alves, Eliane G.; Bauwens, Maite; Stavrakou, Trissevgeni; Llusia, Joan; Filella, Iolanda; Guenther, Alex; Williams, Jonathan; Artaxo, Paulo; Sindelarova, Katerina; Doubalova, Jana; Kesselmeier, Juergen; Penuelas, Josep	Amazonian biogenic volatile organic compounds under global change	GLOBAL CHANGE BIOLOGY	26	9	4722	4751	10.1111/gcb.15185	20-Jun	Review	20-Sep	2020	Biogenic volatile organic compounds (BVOCs) play important roles at cellular, foliar, ecosystem and atmospheric levels. The Amazonian rainforest represents one of the major global sources of BVOCs, so its study is essential for understanding BVOC dynamics. It also provides insights into the role of such large and biodiverse forest ecosystem in regional and global atmospheric chemistry and climate…	no	51	1	0	0	27	0	54	1	10665	95.02	31.66	13.27	24.67	30.13	34.69	58	40.37	32.45	1.55	0.4	0.02	0.09	0.04	0	0.25	1.14	7.99	5.58	6.61	13.33	4.54	2.27	5.18	0.22	5.94	5.11
Venalainen, Ari; Lehtonen, Ilari; Laapas, Mikko; Ruosteenoja, Kimmo; Tikkanen, Olli-Pekka; Viiri, Heli; Ikonen, Veli-Pekka; Peltola, Heli	Climate change induces multiple risks to boreal forests and forestry in Finland: A literature review	GLOBAL CHANGE BIOLOGY	26	8	4178	4196	10.1111/gcb.15183	20-Jun	Review	20-Aug	2020	Climate change induces multiple abiotic and biotic risks to forests and forestry. Risks in different spatial and temporal scales must be considered to ensure preconditions for sustainable multifunctional management of forests for different ecosystem services. For this purpose, the present review article summarizes the most recent findings on major abiotic and biotic risks to boreal forests in Fin…	no	165	7	0	0	109	0	174	1	7743	96.84	28.87	50.65	20.85	24.82	29.51	68.1	49.39	37.08	1.58	0.23	0.01	0.08	0	0	0.13	1.34	10.63	7.77	6.9	14.76	4.46	3.28	5.18	0.06	6.47	7.66
Lopez-Aizpun, Maria; Horrocks, Claire A.; Charteris, Alice F.; Marsden, Karina A.; Ciganda, Veronica S.; Evans, Jess R.; Chadwick, David R.; Cardenas, Laura M.	Meta-analysis of global livestock urine-derived nitrous oxide emissions from agricultural soils	GLOBAL CHANGE BIOLOGY	26	4	2002	2013	10.1111/gcb.15012	20-Feb	Review	20-Apr	2020	Nitrous oxide (N2O) is an air pollutant of major environmental concern, with agriculture representing 60% of anthropogenic global N2O emissions. Much of the N2O emissions from livestock production systems result from transformation of N deposited to soil within animal excreta. There exists a substantial body of literature on urine patch N2O dynamics, we aimed to identify key controlling factors i…	no	52	0	0	0	38	0	55	1	5025	95.65	26.76	28.23	28.75	27.92	30.43	70.43	49.57	39.18	2.85	0.62	0	0.5	0	0	0.08	2.23	11.14	7.12	6.27	15.26	5.25	2.33	5.21	0.7	8.7	5.99
Ribeiro, Kelly; Pacheco, Felipe S.; Ferreira, Jose W.; de Sousa-Neto, Eraclito R.; Hastie, Adam; Krieger Filho, Guenther C.; Alvala, Plinio C.; Forti, Maria C.; Ometto, Jean P.	Tropical peatlands and their contribution to the global carbon cycle and climate change	GLOBAL CHANGE BIOLOGY	27	3	489	505	10.1111/gcb.15408	20-Dec	Review	21-Feb	2021	Peatlands are carbon-rich ecosystems that cover 185-423 million hectares (Mha) of the earth's surface. The majority of the world's peatlands are in temperate and boreal zones, whereas tropical ones cover only a total area of 90-170 Mha. However, there are still considerable uncertainties in C stock estimates as well as a lack of information about depth, bulk density and carbon accumulation rates.…	no	93	0	0	0	54	0	95	1	6298	92.73	31.96	31.61	28.05	34.23	31.33	62.78	44.79	34.92	2.78	0.52	0	0.13	0	0	0.4	2.25	9.43	5.84	7.57	13.04	4.08	3.24	5.94	0.19	5.6	6.64
Penuelas, Josep; Janssens, Ivan A.; Ciais, Philippe; Obersteiner, Michael; Sardans, Jordi	Anthropogenic global shifts in biospheric N and P concentrations and ratios and their impacts on biodiversity, ecosystem productivity, food security, and human health	GLOBAL CHANGE BIOLOGY	26	4	1962	1985	10.1111/gcb.14981	20-Feb	Review	20-Apr	2020	The availability of carbon (C) from high levels of atmospheric carbon dioxide (CO2) and anthropogenic release of nitrogen (N) is increasing, but these increases are not paralleled by increases in levels of phosphorus (P). The current unstoppable changes in the stoichiometries of C and N relative to P have no historical precedent. We describe changes in P and N fluxes over the last five decades th…	no	180	17	0	0	124	0	196	1	8813	94.37	33.45	18.69	28.73	40.43	30.13	59.02	39.56	29.41	1.4	0.31	0	0.1	0.03	0.06	0.1	1.09	5.98	3.63	7.51	13.19	3.37	1.42	5.96	0.28	4.7	5.37
Felton, Andrew J.; Knapp, Alan K.; Smith, Melinda D.	Precipitation-productivity relationships and the duration of precipitation anomalies: An underappreciated dimension of climate change	GLOBAL CHANGE BIOLOGY	27	6	1127	1140	10.1111/gcb.15480	20-Dec	Article	21-Mar	2021	In terrestrial ecosystems, climate change forecasts of increased frequencies and magnitudes of wet and dry precipitation anomalies are expected to shift precipitation-net primary productivity (PPT-NPP) relationships from linear to nonlinear. Less understood, however, is how future changes in the duration of PPT anomalies will alter PPT-NPP relationships. A review of the literature shows strong po…	no	72	2	0	0	59	0	79	1	6052	92.51	32.09	25.69	21.44	31.85	35.11	63.52	43.34	33.26	2.71	0.61	0	0.43	0.02	0	0.17	2.1	8.58	4.41	5.96	13.28	4.3	2.86	5.16	0.23	6	6.56
Suggett, David J.; Smith, David J.	Coral bleaching patterns are the outcome of complex biological and environmental networking	GLOBAL CHANGE BIOLOGY	26	1	68	79	10.1111/gcb.14871	19-Nov	Review	20-Jan	2020	Continued declines in coral reef health over the past three decades have been punctuated by severe mass coral bleaching-induced mortality events that have grown in intensity and frequency under climate change. Intensive global research efforts have therefore persistently focused on bleaching phenomena to understand where corals bleach, when and why-resulting in a large-yet still somewhat patchy-k…	no	127	2	0	0	108	3	136	1	5279	86.6	31.78	35.69	18.22	42.23	37.62	63.55	40.69	32.01	2.69	0.66	0	0.47	0	0	0.19	2.03	7.43	3.45	5.78	11.38	3.92	4.49	5.49	0.19	5.87	6.59
Tulloch, Ayesha I. T.; Hagger, Valerie; Greenville, Aaron C.	Ecological forecasts to inform near-term management of threats to biodiversity	GLOBAL CHANGE BIOLOGY	26	10	5816	5828	10.1111/gcb.15272	20-Aug	Article	20-Oct	2020	Ecosystems are being altered by rapid and interacting changes in natural processes and anthropogenic threats to biodiversity. Uncertainty in historical, current and future effectiveness of actions hampers decisions about how to mitigate changes to prevent biodiversity loss and species extinctions. Research in resource management, agriculture and health indicates that forecasts predicting the effe…	no	32	1	0	0	24	0	35	1	6083	92.4	27.66	52.36	32.8	33.24	41.57	72.83	47.2	37.23	2.52	0.97	0	0.72	0	0	0.23	1.55	9.26	4.78	4.5	14.43	3.88	2.55	7.59	0.33	6.2	7.89
Sykes, Alasdair J.; Macleod, Michael; Eory, Vera; Rees, Robert M.; Payen, Florian; Myrgiotis, Vasilis; Williams, Mathew; Sohi, Saran; Hillier, Jon; Moran, Dominic; Manning, David A. C.; Goglio, Pietro; Seghetta, Michele; Williams, Adrian; Harris, Jim; Dondini, Marta; Walton, Jack; House, Joanna; Smith, Pete	Characterising the biophysical, economic and social impacts of soil carbon sequestration as a greenhouse gas removal technology	GLOBAL CHANGE BIOLOGY	26	3	1085	1108	10.1111/gcb.14844	19-Oct	Review	20-Mar	2020	To limit warming to well below 2 degrees C, most scenario projections rely on greenhouse gas removal technologies (GGRTs); one such GGRT uses soil carbon sequestration (SCS) in agricultural land. In addition to their role in mitigating climate change, SCS practices play a role in delivering agroecosystem resilience, climate change adaptability and food security. Environmental heterogeneity and di…	no	67	0	0	0	34	1	70	1	9671	91.66	28.15	10.67	36.82	28.78	36.8	60.47	40.37	30.88	2.35	0.34	0	0.1	0.01	0.03	0.19	2.01	7.83	4.8	5.48	11.54	4.82	1.83	5.55	0.1	6.83	5.97
Harvey, Jeffrey A.; Heinen, Robin; Gols, Rieta; Thakur, Madhav P.	Climate change-mediated temperature extremes and insects: From outbreaks to breakdowns	GLOBAL CHANGE BIOLOGY	26	12	6685	6701	10.1111/gcb.15377	20-Oct	Review	20-Dec	2020	Insects are among the most diverse and widespread animals across the biosphere and are well-known for their contributions to ecosystem functioning and services. Recent increases in the frequency and magnitude of climatic extremes (CE), in particular temperature extremes (TE) owing to anthropogenic climate change, are exposing insect populations and communities to unprecedented stresses. However, …	no	159	8	0	0	124	1	176	1	8215	89.72	35.46	41.14	12.15	28.93	34.78	66.54	47.95	38.75	4.14	1.39	0	0.41	0	0	0.97	2.75	9.76	4.27	4.31	15.02	4.87	3.26	6.56	0.32	7.23	6.7
Kroeker, Kristy J.; Bell, Lauren E.; Donham, Emily M.; Hoshijima, Umihiko; Lummis, Sarah; Toy, Jason A.; Willis-Norton, Ellen	Ecological change in dynamic environments: Accounting for temporal environmental variability in studies of ocean change biology	GLOBAL CHANGE BIOLOGY	26	1	54	67	10.1111/gcb.14868	19-Nov	Review	20-Jan	2020	The environmental conditions in the ocean have long been considered relatively more stable through time compared to the conditions on land. Advances in sensing technologies, however, are increasingly revealing substantial fluctuations in abiotic factors over ecologically and evolutionarily relevant timescales in the ocean, leading to a growing recognition of the dynamism of the marine environment…	no	103	1	0	0	78	0	115	1	6566	94.11	19.14	76.82	21.73	34.38	40.47	69.98	48.2	38.41	2.79	0.56	0	0.18	0	0	0.38	2.22	10.02	6.08	3.4	15.12	5.25	3.03	5.74	0.3	7.48	6.43
Lopez-Martinez, Sergio; Morales-Caselles, Carmen; Kadar, Julianna; Rivas, Marga L.	Overview of global status of plastic presence in marine vertebrates	GLOBAL CHANGE BIOLOGY	27	4	728	737	10.1111/gcb.15416	20-Nov	Review	21-Feb	2021	The presence of plastic in the environment is generating impacts on all habitats and has become a major global problem in marine megafauna. Macroplastics can cause entanglement, ingestion and loss of suitable habitats. In addition to entanglement problems, there is evidence that plastics are entering the food web through ingestion by marine organisms, which could ultimately be affecting humans. M…	yes	69	0	0	0	43	3	74	1	4843	94.59	31.07	21.72	20.48	28.32	32.54	66.67	46.79	36.98	2.66	0.52	0	0.19	0	0	0.31	2.15	10.47	6.57	6.86	14.02	4.87	2.42	5.74	0.25	7.58	6.13
Maity, Sukhendu; Pramanick, Kousik	Perspectives and challenges of micro/nanoplastics-induced toxicity with special reference to phytotoxicity	GLOBAL CHANGE BIOLOGY	26	6	3241	3250	10.1111/gcb.15074	20-Apr	Review	20-Jun	2020	Plastic pollution has become a global concern for ecosystem health and biodiversity conservation. Concentrations of plastics are manifold higher in the terrestrial system than the aquatic one. Micro/nanoplastics (M/NP) have the ability to alter soil enzymatic system, soil properties and also affect soil borne microorganisms and earthworms. Despite, the knowhow regarding modulatory effects of plas…	no	109	5	0	0	87	0	115	1	4106	90.15	31.09	17.77	19.36	24.15	31.71	65.47	47.64	38.48	4.02	1.63	0	0.29	0	0.02	1.32	2.39	10.18	5.6	4.19	13.96	5.14	2.92	5.7	1.32	8.67	4.97
Byrne, Maria; Foo, Shawna A.; Ross, Pauline M.; Putnam, Hollie M.	Limitations of cross- and multigenerational plasticity for marine invertebrates faced with global climate change	GLOBAL CHANGE BIOLOGY	26	1	80	102	10.1111/gcb.14882	19-Dec	Review	20-Jan	2020	Although cross generation (CGP) and multigenerational (MGP) plasticity have been identified as mechanisms of acclimation to global change, the weight of evidence indicates that parental conditioning over generations is not a panacea to rescue stress sensitivity in offspring. For many species, there were no benefits of parental conditioning. Even when improved performance was observed, this waned …	no	119	1	0	0	106	0	128	1	9639	94.54	35.08	35.48	28.25	23	35.44	66.19	45.51	35.96	3.17	0.61	0	0.26	0	0	0.35	2.56	9.78	5.58	5.62	14.67	4.61	2	5.3	0.57	7.02	6.72
Xia, Jianyang; Wang, Jing; Niu, Shuli	Research challenges and opportunities for using big data in global change biology	GLOBAL CHANGE BIOLOGY	26	11	6040	6061	10.1111/gcb.15317	20-Sep	Review	20-Nov	2020	Global change biology has been entering a big data era due to the vast increase in availability of both environmental and biological data. Big data refers to large data volume, complex data sets, and multiple data sources. The recent use of such big data is improving our understanding of interactions between biological systems and global environmental changes. In this review, we first explore how…	no	41	5	0	0	24	0	49	1	7492	95.42	29.35	50.53	39.03	30.7	34.09	65.04	43.17	32.09	1.76	0.52	0	0.31	0.03	0.03	0.15	1.24	8.52	5.27	6.86	13.29	3.92	1.88	5.07	0.2	5.42	8.64
Baldocchi, Dennis D.	How eddy covariance flux measurements have contributed to our understanding of Global Change Biology	GLOBAL CHANGE BIOLOGY	26	1	242	260	10.1111/gcb.14807	19-Sep	Review	20-Jan	2020	A global network of long-term carbon and water flux measurements has existed since the late 1990s. With its representative sampling of the terrestrial biosphere's climate and ecological spaces, this network is providing background information and direct measurements on how ecosystem metabolism responds to environmental and biological forcings and how they may be changing in a warmer world with mo…	no	297	45	0	0	174	1	351	1	8162	92.64	36.05	30.93	22.68	29.68	30.76	63.51	43.75	33.7	3.65	1.19	0.15	0.7	0	0	0.29	2.46	9.53	5.83	7.61	12.33	4.45	1.57	5.67	0.25	7.24	5.43
Ainsworth, Elizabeth A.; Long, Stephen P.	30 years of free-air carbon dioxide enrichment (FACE): What have we learned about future crop productivity and its potential for adaptation?	GLOBAL CHANGE BIOLOGY	27	1	27	49	10.1111/gcb.15375	20-Nov	Review	21-Jan	2021	Free-air CO2 enrichment (FACE) allows open-air elevation of [CO2] without altering the microclimate. Its scale uniquely supports simultaneous study from physiology and yield to soil processes and disease. In 2005 we summarized results of then 28 published observations by meta-analysis. Subsequent studies have combined FACE with temperature, drought, ozone, and nitrogen treatments. Here, we summar…	yes	302	9	0	0	210	2	319	1	11792	96.32	25.53	48.11	25.96	27.81	31.8	71.52	46.16	36.18	2.7	0.42	0.02	0.25	0	0.03	0.13	2.28	9.54	5.53	8.46	15.91	4.25	2.11	4.88	0.41	6.25	6.3
Birrell, Jackson H.; Shah, Alisha A.; Hotaling, Scott; Giersch, J. Joseph; Williamson, Craig E.; Jacobsen, Dean; Woods, H. Arthur	Insects in high-elevation streams: Life in extreme environments imperiled by climate change	GLOBAL CHANGE BIOLOGY	26	12	6667	6684	10.1111/gcb.15356	20-Oct	Review	20-Dec	2020	Climate change is altering conditions in high-elevation streams worldwide, with largely unknown effects on resident communities of aquatic insects. Here, we review the challenges of climate change for high-elevation aquatic insects and how they may respond, focusing on current gaps in knowledge. Understanding current effects and predicting future impacts will depend on progress in three areas. Fi…	no	57	0	0	0	49	0	65	1	7304	88.65	30.75	49.06	23.16	25.81	36.58	64.5	44.78	34.43	2.71	1.01	0	0.41	0	0	0.6	1.7	6.76	3.11	5.56	13.62	5.18	3.48	5.78	0.21	7.6	7.52
Luo, Yiqi; Schuur, Edward A. G.	Model parameterization to represent processes at unresolved scales and changing properties of evolving systems	GLOBAL CHANGE BIOLOGY	26	3	1109	1117	10.1111/gcb.14939	20-Jan	Review	20-Mar	2020	Modeling has become an indispensable tool for scientific research. However, models generate great uncertainty when they are used to predict or forecast ecosystem responses to global change. This uncertainty is partly due to parameterization, which is an essential procedure for model specification via defining parameter values for a model. The classic doctrine of parameterization is that a paramet…	no	56	6	0	0	33	0	64	1	3972	91.3	19.76	42.79	30.52	25.46	34.82	65.21	49.07	38.57	3.37	0.53	0	0.33	0	0	0.13	2.84	9.44	4.41	3.6	15.23	5.19	3.52	5.49	0.68	8.59	5.84
Lennox, Robert J.; Bravener, Gale A.; Lin, Hsien-Yung; Madenjian, Charles P.; Muir, Andrew M.; Remucal, Christina K.; Robinson, Kelly F.; Rous, Andrew M.; Siefkes, Michael J.; Wilkie, Michael P.; Zielinski, Daniel P.; Cooke, Steven J.	Potential changes to the biology and challenges to the management of invasive sea lamprey Petromyzon marinus in the Laurentian Great Lakes due to climate change	GLOBAL CHANGE BIOLOGY	26	3	1118	1137	10.1111/gcb.14957	20-Jan	Review	20-Mar	2020	Control programs are implemented to mitigate the damage caused by invasive species worldwide. In the highly invaded Great Lakes, the climate is expected to become warmer with more extreme weather and variable precipitation, resulting in shorter iced-over periods and variable tributary flows as well as changes to pH and river hydrology and hydrogeomorphology. We review how climate change influence…	no	31	0	0	0	26	0	36	1	8933	91.1	32.51	25.6	36	29	36.58	64.04	45.04	34.52	2.46	0.81	0	0.17	0	0	0.64	1.66	7.78	4.58	4.6	13.43	5.41	2.46	6.11	0.36	7.84	6.76
Prosser, James I.; Hink, Linda; Gubry-Rangin, Cecile; Nicol, Graeme W.	Nitrous oxide production by ammonia oxidizers: Physiological diversity, niche differentiation and potential mitigation strategies	GLOBAL CHANGE BIOLOGY	26	1	103	118	10.1111/gcb.14877	19-Nov	Review	20-Jan	2020	Oxidation of ammonia to nitrite by bacteria and archaea is responsible for global emissions of nitrous oxide directly and indirectly through provision of nitrite and, after further oxidation, nitrate to denitrifiers. Their contributions to increasing N2O emissions are greatest in terrestrial environments, due to the dramatic and continuing increases in use of ammonia-based fertilizers, which have…	no	276	27	1	0	241	1	308	1	8623	89.84	19.47	21.71	25.63	28.46	36.75	63.49	42.06	34.16	2.41	0.23	0	0.01	0	0	0.19	2.18	6.53	3.04	9.23	14.13	4.82	2.06	6.84	0.79	6.55	4.82
Smith, Pete; Soussana, Jean-Francois; Angers, Denis; Schipper, Louis; Chenu, Claire; Rasse, Daniel P.; Batjes, Niels H.; van Egmond, Fenny; McNeill, Stephen; Kuhnert, Matthias; Arias-Navarro, Cristina; Olesen, Jorgen E.; Chirinda, Ngonidzashe; Fornara, Dario; Wollenberg, Eva; Alvaro-Fuentes, Jorge; Sanz-Cobena, Alberto; Klumpp, Katja	How to measure, report and verify soil carbon change to realize the potential of soil carbon sequestration for atmospheric greenhouse gas removal	GLOBAL CHANGE BIOLOGY	26	1	219	241	10.1111/gcb.14815	19-Oct	Review	20-Jan	2020	There is growing international interest in better managing soils to increase soil organic carbon (SOC) content to contribute to climate change mitigation, to enhance resilience to climate change and to underpin food security, through initiatives such as international '4p1000' initiative and the FAO's Global assessment of SOC sequestration potential (GSOCseq) programme. Since SOC content of soils …	no	368	3	0	0	208	1	396	1	8390	93.56	23.74	37.66	32.09	33.29	33.18	65.45	45.47	33.43	2.1	0.39	0.04	0.17	0.01	0.02	0.15	1.7	8.24	5.1	5.17	13.22	4.4	2.05	5.98	0.3	7.44	6.87
Al-Haj, Alia N.; Fulweiler, Robinson W.	A synthesis of methane emissions from shallow vegetated coastal ecosystems	GLOBAL CHANGE BIOLOGY	26	5	2988	3005	10.1111/gcb.15046		Review	20-May	2020	Vegetated coastal ecosystems (VCEs; i.e., mangroves, salt marshes, and seagrasses) play a critical role in global carbon (C) cycling, storing 10x more C than temperate forests. Methane (CH4), a potent greenhouse gas, can form in the sediments of these ecosystems. Currently, CH4 emissions are a missing component of VCE C budgets. This review summarizes 97 studies describing CH4 fluxes from mangrov…	yes	155	2	0	0	103	0	168	1	8103	88.92	33.63	32.85	22.86	26.05	31.09	63.5	42.01	32.41	3.04	1.2	0	0.8	0.04	0	0.35	1.84	7.84	4.15	9.9	12.01	4.52	2.63	5.7	0.7	6.6	5.23
Buck, Julia C.; Weinstein, Sara B.; Titcomb, Georgia; Young, Hillary S.	Conservation implications of disease control	FRONTIERS IN ECOLOGY AND THE ENVIRONMENT	18	6	329	334	10.1002/fee.2215	20-Jun	Review	20-Aug	2020	Infectious diseases have indelibly altered human history and, in doing so, have shaped the ecology and conservation of the natural world. Attempts to control diseases often result in adverse environmental impacts, including habitat degradation and unintended outcomes such as effects on non-target species. However, in instances where the most effective strategy is to physically avoid specific spec…	no	2	0	0	0	0	0	2	1	2097	90.16	40.92	19.11	22.61	20.16	42.06	73.58	47.26	37.63	3.24	0.86	0	0.33	0	0	0.24	2.38	8.82	5.29	2.77	14.21	5.1	3.77	6.49	0.43	7.34	6.87
Euskirchen, Eugenie S.; Timm, Kristin; Breen, Amy L.; Gray, Stephen; Rupp, T. Scott; Martin, Philip; Reynolds, Joel H.; Sesser, Amanda; Murphy, Karen; Littell, Jeremy S.; Bennett, Alec; Bolton, W. Robert; Carman, Tobey; Genet, Helene; Griffith, Brad; Kurkowski, Tom; Lara, Mark J.; Marchenko, Sergei; Nicolsky, Dmitry; Panda, Santosh; Romanovsky, Vladimir; Rutter, Ruth; Tucker, Colin L.; McGuire, A…	Co-producing knowledge: the Integrated Ecosystem Model for resource management in Arctic Alaska	FRONTIERS IN ECOLOGY AND THE ENVIRONMENT	18	8	447	455	10.1002/fee.2176	20-Feb	Review	20-Oct	2020	Assessments of climate-change effects on ecosystem processes and services in high-latitude regions are hindered by a lack of decision-support tools capable of forecasting possible future landscapes. We describe a collaborative effort to develop and apply the Integrated Ecosystem Model (IEM) for Alaska and northwestern Canada to explore how climate change influences interactions among disturbance …	no	5	0	0	0	1	0	5	1	3466	96.8	42.27	26.66	59.61	24.07	38	75.48	51.21	41.83	3.12	0.61	0	0.4	0	0	0.14	2.51	13.62	9.46	2.6	15.2	3.92	2.39	6.98	0.35	6.84	6.75
Thorn, Simon; Seibold, Sebastian; Leverkus, Alexandro B.; Michler, Thomas; Mueller, Joerg; Noss, Reed F.; Stork, Nigel; Vogel, Sebastian; Lindenmayer, David B.	The living dead: acknowledging life after tree death to stop forest degradation	FRONTIERS IN ECOLOGY AND THE ENVIRONMENT	18	9	505	512	10.1002/fee.2252	20-Sep	Review	20-Nov	2020	Global sustainability agendas focus primarily on halting deforestation, yet the biodiversity crisis resulting from the degradation of remaining forests is going largely unnoticed. Forest degradation occurs through the loss of key ecological structures, such as dying trees and deadwood, even in the absence of deforestation. One of the main drivers of forest degradation is limited awareness by poli…	no	96	8	0	0	73	0	108	1	2690	95.5	30.13	21.4	25.51	20.38	39.48	66.51	49.26	37.36	1.97	0.41	0	0.19	0	0	0.22	1.56	8.59	5.54	3.98	16.21	3.68	3.09	6.91	0.26	5.87	8.62
Leverkus, Alexandro B.; Gustafsson, Lena; Lindenmayer, David B.; Castro, Jorge; Benayas, Jose Maria Rey; Ranius, Thomas; Thorn, Simon	Salvage logging effects on regulating ecosystem services and fuel loads	FRONTIERS IN ECOLOGY AND THE ENVIRONMENT	18	7	391	400	10.1002/fee.2219	20-Jun	Review	20-Sep	2020	Salvage logging, or logging after natural disturbances such as wildfires, insect outbreaks, and windstorms, is carried out to recover some of a forest's natural and/or economic capital. However, trade-offs between management objectives and a lack of consensus on the ecological consequences of salvage logging impair science-based decision making on the management of forests after natural disturban…	no	59	2	0	0	47	0	62	1	4525	93.35	32.01	44.44	25.36	21.34	39.47	69.26	48.18	37.52	3.93	1.5	0	1.33	0	0	0.18	2.43	11.67	6.65	4.4	13.75	3.73	2.56	6.43	0.46	6.21	7.12
Decina, Stephen M.; Hutyra, Lucy R.; Templer, Pamela H.	Hotspots of nitrogen deposition in the world's urban areas: a global data synthesis	FRONTIERS IN ECOLOGY AND THE ENVIRONMENT	18	2	92	99	10.1002/fee.2143	19-Dec	Review	20-Mar	2020	Human activities have altered the global nitrogen (N) cycle, elevating rates of atmospheric N deposition up to tenfold above pre-industrial levels, with consequences for ecosystem function and human health. To date, most N deposition studies have been carried out in rural areas; however, there has been a recent surge of N deposition studies conducted in urban ecosystems due to the increased recog…	yes	89	4	0	0	62	0	102	1	3738	93.5	28.44	58.95	28.06	21.61	33.15	69.74	48.64	36.25	3.64	1.02	0	0.88	0	0	0.13	2.62	9.23	4.68	5.16	15.2	4.12	2.19	6.1	0.4	6.29	8.4
Diefenderfer, Heida L.; Steyer, Gregory D.; Harwell, Matthew C.; LoSchiavo, Andrew J.; Neckles, Hilary A.; Burdick, David M.; Johnson, Gary E.; Buenau, Kate E.; Trujillo, Elene; Callaway, John C.; Thom, Ronald M.; Ganju, Neil K.; Twilley, Robert R.	Applying cumulative effects to strategically advance large-scale ecosystem restoration	FRONTIERS IN ECOLOGY AND THE ENVIRONMENT	19	2	108	117	10.1002/fee.2274	20-Oct	Review	21-Mar	2021	International efforts to restore degraded ecosystems will continue to expand over the coming decades, yet the factors contributing to the effectiveness of long-term restoration across large areas remain largely unexplored. At large scales, outcomes are more complex and synergistic than the additive impacts of individual restoration projects. Here, we propose a cumulative-effects conceptual framew…	no	34	0	0	0	29	0	34	1	4054	95.54	35.82	33.91	46.29	20.68	45.02	64.5	42.53	33.74	1.73	0.62	0.02	0.47	0	0	0.12	1.11	8.19	5.48	3.87	14.11	3.03	2.12	6.71	0.1	5.18	5.65
Satterfield, Dara A.; Sillett, T. Scott; Chapman, Jason W.; Altizer, Sonia; Marra, Peter P.	Seasonal insect migrations: massive, influential, and overlooked	FRONTIERS IN ECOLOGY AND THE ENVIRONMENT	18	6	335	344	10.1002/fee.2217	20-Jun	Review	20-Aug	2020	During seasonal changes around the globe, trillions of insects are on the move. Many insect populations, including butterflies, moths, hoverflies, and dragonflies, make repeated seasonal migrations each year. It is only during the past century that biologists have come to accept the concept of insect migration, and new research using radar, citizen science, and stable isotopes has revealed unexpe…	no	96	3	0	0	83	0	103	1	4363	92.32	37.42	48.91	25.56	20.39	39.54	66.31	44.9	34.36	3.19	0.96	0	0.44	0	0	0.5	2.22	8.78	4.15	5.36	13.82	3.55	2.82	6.05	0.09	6.23	6.88
Green, Stephanie J.; Grosholz, Edwin D.	Functional eradication as a framework for invasive species control	FRONTIERS IN ECOLOGY AND THE ENVIRONMENT	19	2	98	107	10.1002/fee.2277	20-Oct	Review	21-Mar	2021	Invasive species continue to drive major losses in biodiversity and ecosystem function across the globe. Dealing with the effects of invasion is particularly problematic in marine and freshwater habitats, because the pace at which invaders establish often greatly outstrips the resources available for their eradication. While most managers in North America now focus on ongoing containment and supp…	no	129	1	0	0	106	1	140	1	4361	93.73	37.81	30.55	32.3	25.35	43.55	69.75	45.2	35.63	2.91	0.78	0.07	0.3	0	0	0.39	2.13	8.16	4.61	3.71	14.88	4.75	2.32	5.73	0.11	6.99	6.56
Lehmann, Philipp; Ammunet, Tea; Barton, Madeleine; Battisti, Andrea; Eigenbrode, Sanford D.; Jepsen, Jane Uhd; Kalinkat, Gregor; Neuvonen, Seppo; Niemela, Pekka; Terblanche, John S.; Okland, Bjorn; Bjorkman, Christer	Complex responses of global insect pests to climate warming	FRONTIERS IN ECOLOGY AND THE ENVIRONMENT	18	3	141	149	10.1002/fee.2160	20-Feb	Review	20-Apr	2020	Although it is well known that insects are sensitive to temperature, how they will be affected by ongoing global warming remains uncertain because these responses are multifaceted and ecologically complex. We reviewed the effects of climate warming on 31 globally important phytophagous (plant-eating) insect pests to determine whether general trends in their responses to warming were detectable. W…	yes	282	8	1	0	226	0	303	1	4321	89.65	34.65	44.67	18.59	21.5	38.58	68.27	48.32	36.29	3.84	1.32	0	0.83	0	0	0.49	2.52	9	3.86	4.91	14	4.72	3.1	5.86	0.25	7.13	8.61
Shutler, Jamie D.; Wanninkhof, Rik; Nightingale, Philip D.; Woolf, David K.; Bakker, Dorothee C. E.; Watson, Andy; Ashton, Ian; Holding, Thomas; Chapron, Bertrand; Quilfen, Yves; Fairall, Chris; Schuster, Ute; Nakajima, Masakatsu; Donlon, Craig J.	Satellites will address critical science priorities for quantifying ocean carbon	FRONTIERS IN ECOLOGY AND THE ENVIRONMENT	18	1	27	34	10.1002/fee.2129	19-Nov	Review	20-Feb	2020	The ability to routinely quantify global carbon dioxide (CO2) absorption by the oceans has become crucial: it provides a powerful constraint for establishing global and regional carbon (C) budgets, and enables identification of the ecological impacts and risks of this uptake on the marine environment. Advances in understanding, technology, and international coordination have made it possible to m…	no	24	0	0	0	9	0	26	1	3762	92.56	32.44	34.31	40.04	21.25	36.9	65.87	45.35	34.93	2.66	0.48	0	0.29	0	0	0.19	2.18	9.2	5.79	4.97	12.95	4.89	2.39	6.11	0.19	7.26	6.86
Valentine, Leonie E.; Ramalho, Cristina E.; Mata, Luis; Craig, Michael D.; Kennedy, Patricia L.; Hobbs, Richard J.	Novel resources: opportunities for and risks to species conservation	FRONTIERS IN ECOLOGY AND THE ENVIRONMENT	18	10	558	566	10.1002/fee.2255	20-Sep	Review	20-Nov	2020	During the Anthropocene, ongoing rapid environmental changes are exposing many species to novel resources. However, scientists' understanding of what novel resources are and how they impact species is still rudimentary. Here, we used a resource-based approach to explore novel resources. First, we conceptualized novel resource use by species along two dimensions of novelty: namely, ecosystem novel…	no	16	0	0	0	15	0	16	1	4338	91.68	34.67	32.87	19.69	21.16	39	69.23	46.66	37.3	3.87	1.13	0	0.55	0	0	0.58	2.74	10.42	6.39	3.6	13.19	4.33	3.07	6.32	0.28	7.4	6.11
Middleton, Arthur D.; Sawyer, Hall; Merkle, Jerod A.; Kauffman, Matthew J.; Cole, Eric K.; Dewey, Sarah R.; Gude, Justin A.; Gustine, David D.; McWhirter, Douglas E.; Proffitt, Kelly M.; White, P. J.	Conserving transboundary wildlife migrations: recent insights from the Greater Yellowstone Ecosystem	FRONTIERS IN ECOLOGY AND THE ENVIRONMENT	18	2	83	91	10.1002/fee.2145	19-Dec	Review	20-Mar	2020	Animal migrations are ecologically, culturally, and economically important. Ungulate populations in many parts of Africa, Asia, Europe, and the Americas migrate long distances to access seasonally available resources, traversing vast landscapes in large numbers. Yet some migrations are declining, raising concerns among scientists and natural resource managers. We synthesize recent advances in ung…	yes	47	0	0	0	37	0	51	1	4200	92.03	38.54	30.5	38.49	20.49	39.45	66.98	48.1	37.4	3.45	1.02	0	0.45	0	0	0.57	2.43	10.9	5.74	4.17	13.52	3.98	2.74	6.83	0.26	6.79	7.5
Larson, Eric R.; Graham, Brittney M.; Achury, Rafael; Coon, Jaime J.; Daniels, Melissa K.; Gambrell, Daniel K.; Jonasen, Kacie L.; King, Gregory D.; LaRacuente, Nicholas; Perrin-Stowe, Tolulope I. N.; Reed, Emily M.; Rice, Christopher J.; Ruzi, Selina A.; Thairu, Margaret W.; Wilson, Jared C.; Suarez, Andrew, V	From eDNA to citizen science: emerging tools for the early detection of invasive species	FRONTIERS IN ECOLOGY AND THE ENVIRONMENT	18	4	194	202	10.1002/fee.2162	20-Feb	Review	20-May	2020	Biological invasions are a form of global change threatening biodiversity, ecosystem stability, and human health, and cost government agencies billions of dollars in remediation and eradication programs. Attempts to eradicate introduced species are most successful when detection of newly established populations occurs early in the invasion process. We review existing and emerging tools - specific…	no	178	3	0	0	151	1	204	1	3859	90.65	36.19	23.7	48.67	19.69	40.79	71.83	48.33	36.49	2.54	0.67	0	0.34	0	0	0.29	1.87	8.14	4.41	3.52	14.28	5.03	2.77	7.39	0.1	7.96	8.06
Huge, J.; Rochette, A. J.; de Bethune, S.; Paitan, C. C. Parra; Vanderhaegen, K.; Vandervelden, T.; Van Passel, S.; Vanhove, M. P. M.; Verbist, B.; Verheyen, D.; Waas, T.; Janssens, I; de Bisthoven, L. Janssens	Ecosystem services assessment tools for African Biosphere Reserves: A review and user-informed classification	ECOSYSTEM SERVICES	42		101079		10.1016/j.ecoser.2020.101079		Review	20-Apr	2020	While the concept of ecosystem services which links biodiversity to human wellbeing, is by now well-known, its translation into actual management decisions is still uneven. African Biosphere Reserves, which are to be living labs for sustainable development, embody the idea of synergies between people and nature. Gaining knowledge about the provision, the use and the trends of ecosystem services i…	no	10	0	0	0	6	0	11	1	5692	95.97	41.22	17.39	31.6	24.64	37.23	70.84	48.93	38.98	3.57	1.12	0.02	0.33	0	0	0.74	2.44	12.37	8.13	3.64	14.46	4.3	2.39	5.46	0.37	7.66	6.32
Aguilar-Gomez, Carlos R.; Arteaga-Reyes, Tizbe T.; Gomez-Demetrio, William; Avila-Akerberg, Victor D.; Perez-Campuzano, Enrique	Differentiated payments for environmental services: A review of the literature	ECOSYSTEM SERVICES	44		101131		10.1016/j.ecoser.2020.101131		Review	20-Aug	2020	Payments for environmental services or payments for ecosystem services (PES) are issued by governmental or private organizations to support the conservation of ecosystems that provide environmental services at different scales. However, PES are often issued across large scales or distinct contexts, placing limitations that threaten PES efficiency. To address these limitations, differentiated paym…	no	22	2	0	0	7	2	26	1	8299	95.16	26.59	31.78	41.97	26.86	36.32	75.06	53.99	43.5	3.63	0.74	0.02	0.2	0	0	0.41	2.89	13.06	8.66	3.04	15.8	5.69	2.49	6.74	0.55	8.82	6.66
Ndong, Gregory Obiang; Therond, Olivier; Cousin, Isabelle	Analysis of relationships between ecosystem services: A generic classification and review of the literature	ECOSYSTEM SERVICES	43		101120		10.1016/j.ecoser.2020.101120		Review	20-Jun	2020	The scientific literature contains many studies of trade-offs or synergies between ecosystem services (ES); however, it is challenging to qualify and compare these studies. To address this issue, we developed a structured generic methodological classification (typology) of studies that focuses on relationships between ES. The method focuses on characteristics of the spatial and temporal analyses …	yes	70	3	0	0	43	0	74	1	8303	95.16	26.72	31.73	41.95	26.87	36.34	75.03	53.99	43.5	3.63	0.73	0.02	0.2	0	0	0.41	2.89	13.06	8.66	3.04	15.8	5.68	2.49	6.74	0.55	8.82	6.66
Balvanera, Patricia; Perez-Harguindeguy, Natalia; Perevochtchikova, Maria; Laterra, Pedro; Caceres, Daniel M.; Langle-Flores, Alfonso	Ecosystem services research in Latin America 2.0: Expanding collaboration across countries, disciplines, and sectors	ECOSYSTEM SERVICES	42		101086		10.1016/j.ecoser.2020.101086		Review	20-Apr	2020	Ecosystem services research in Latin America has been steadily growing and has advanced conceptual understandings, methodological approaches, and global policy applications. One key element for the success of ecosystem services research is expanding collaboration across disciplines, countries, and sectors. This paper sets the stage for the special issue on The state of the art of Ecosystem Servic…	no	18	0	0	0	7	0	20	1	7554	97.16	40.22	33.63	44.19	22.48	37.48	74.27	50.75	40.79	3.39	1.11	0	0.61	0	0	0.45	2.28	13.04	8.23	5.02	16.14	3.15	2.7	6.14	0.38	6.37	6.96
Kosanic, Aleksandra; Petzold, Jan	A systematic review of cultural ecosystem services and human wellbeing	ECOSYSTEM SERVICES	45		101168		10.1016/j.ecoser.2020.101168		Review	20-Oct	2020	Environmental degradation is increasing globally through direct anthropogenic interventions, such as urbanisation and unsustainable land use, and human-induced drivers, such as climate change. A result is the loss of ecosystem services. The way humans benefit from diverse ecosystem services for their physical and mental wellbeing differs from place to place and between communities and social grou…	no	142	7	0	0	69	3	159	1	4575	90.73	47.05	33.84	67.06	25.28	40	75.69	49.14	37.57	3.37	1.27	0	0.57	0	0.02	0.59	2.1	9.77	5.62	4.9	13.53	4.02	2.89	7.54	0.42	6.3	9.4
Barua, Sepul K.; Boscolo, Marco; Animon, Illias	Valuing forest-based ecosystem services in Bangladesh: Implications for research and policies	ECOSYSTEM SERVICES	42		101069		10.1016/j.ecoser.2020.101069		Review	20-Apr	2020	Ecosystem services (ES) are not adequately accounted for in policy decisions in Bangladesh. This article takes stock of existing literature on economic valuation of forest-based ES. Even if ES valuation has started to receive attention in policy discussions, their literature is still scarce in the country. We compiled 67 value estimates for 19 ES from 30 studies covering all major forest zones of…	yes	37	2	0	0	16	1	40	1	7082	95.56	31.76	32.49	38.41	21.79	30.85	76	54.63	42.29	3.83	0.96	0.06	0.32	0	0	0.56	2.87	14.08	8.32	6.04	15.04	4.63	2.68	5.94	0.35	7.19	7.82
Bajzelj, Bojana; Quested, Thomas E.; Roos, Elin; Swannell, Richard P. J.	The role of reducing food waste for resilient food systems	ECOSYSTEM SERVICES	45		101140		10.1016/j.ecoser.2020.101140		Review	20-Oct	2020	Food waste undermines long-term resilience of the global food system by aggravating ecosystem damage. The global community must therefore work to reduce the amount of food that gets wasted. However, we should be mindful of some potential conflicts between food waste reduction and food system resilience. Over-production and over-supply are a contributing cause of waste, yet they also provide resil…	no	61	0	0	0	7	0	61	1	8830	87.94	28.99	22.1	61.94	24.8	32.84	76.9	55.32	44	5.05	1.42	0.02	0.74	0.02	0.01	0.6	3.64	12.05	6.18	2.42	15.04	5.56	3.41	7.75	0.55	8.51	7.83
Jones, Kelly W.; Powlen, Kathryn; Roberts, Ryan; Shinbrot, Xoco	Participation in payments for ecosystem services programs in the Global South: A systematic review	ECOSYSTEM SERVICES	45		101159		10.1016/j.ecoser.2020.101159		Review	20-Oct	2020	This article presents a systematic review of the factors and motivations that explain participation in payments for ecosystem services (PES) programs in the Global South. PES are voluntary conservation incentive programs and participation is determined by eligibility, willingness, and ability to participate. Following the PRISMA guide-lines, we review 78 studies and summarize how willingness (fin…	yes	49	2	0	0	19	1	52	1	7982	92.77	51.18	30.09	34.91	21.01	37.51	78.86	49.06	39.35	3.61	0.89	0	0.45	0	0	0.36	2.72	11.39	5.8	4.74	14.77	4.66	2.31	6.82	0.49	8.06	6.58
Steur, Gijs; Verburg, Rene W.; Wassen, Martin J.; Verweij, Pita A.	Shedding light on relationships between plant diversity and tropical forest ecosystem services across spatial scales and plot sizes	ECOSYSTEM SERVICES	43		101107		10.1016/j.ecoser.2020.101107		Review	20-Jun	2020	This paper sheds light on the state of our knowledge of relationships between plant diversity and tropical forests ecosystem services. We systematically reviewed the empirical evidence of relationships between three ecosystem services: carbon stock and sequestration, timber provisioning and non-timber forest product (NTFP) provisioning, and three dimensions of plant diversity: taxonomic, function…	no	32	4	0	0	23	0	35	1	7562	92.13	34.93	39.09	22.2	29.42	35.67	72.47	50.78	39.53	4.11	1.4	0.03	1.31	0	0	0.07	2.71	11.39	6.37	5.9	14.12	4.46	2.67	6.56	0.61	7.41	6.22
Langle-Flores, Alfonso; Quijas, Sandra	A systematic review of ecosystem services of Islas Marietas National Park, Mexico, an insular marine protected area	ECOSYSTEM SERVICES	46		101214		10.1016/j.ecoser.2020.101214		Review	20-Dec	2020	Islands are good models to conceptualize how ecosystem services are part of interactions in social-ecological systems. However, efforts have been insufficient to synthesize and integrate the accumulated knowledge of islands' ecosystem services. Holistic islands' ecosystem services assessments are key to achieve an effective translation of research into decision making, in contexts such as loss of…	yes	8	1	0	0	4	0	10	1	5778	94.3	42.5	24.18	37.4	24.08	37.52	69.57	44.55	35.53	3.13	1.19	0.14	0.52	0	0	0.4	1.94	10.35	6.02	6.3	13.59	3.46	1.77	6.65	0.29	5.83	6.47
Rasheed, A. Rifaee	Marine protected areas and human well-being - A systematic review and recommendations	ECOSYSTEM SERVICES	41		101048		10.1016/j.ecoser.2019.101048		Review	20-Feb	2020	This paper reviews literature relating to Marine Protected Areas (MPAs) and human well-being. It finds that explicit studies on human well-being from MPAs are limited and empirical studies quantifying these relationships are rare. Most MPA papers, including those examining MPA effectiveness, focus on just a few aspects of well-being in the context of a sub-set of stakeholders, and consider only a…	no	57	0	0	0	22	0	61	1	4320	87.74	33.13	27.16	76.89	21.71	35.12	77.29	53.54	40.83	4.51	0.88	0.12	0.21	0	0	0.53	3.63	12.22	5.44	3.7	13.54	4.28	3.68	7.29	0.44	8.56	9.7
Nelson, H. P.; Devenish-Nelson, E. S.; Rusk, B. L.; Geary, M.; Lawrence, A. J.	A review of tropical dry forest ecosystem service research in the Caribbean - gaps and policy-implications	ECOSYSTEM SERVICES	43		101095		10.1016/j.ecoser.2020.101095		Review	20-Jun	2020	Tropical dry forests (TDFs) are globally threatened, yet remain poorly studied. In the Caribbean, the most biodiverse of island biodiversity hotspots, TDFs have structural properties distinct from the Neotropical mainland and are important to local communities for ecosystem services. We undertook a systematic review (n = 186) of ecosystem services literature of Caribbean TDF. Only 19.89% qualifie…	yes	8	1	0	0	5	2	10	1	5410	94.63	34.79	34.44	32.54	24.48	38.08	69.22	46.1	36.82	3.33	0.79	0	0.55	0	0	0.24	2.53	11.07	6.03	5.29	14.4	3.55	2.64	5.8	0.41	5.8	6.64
Kaushik, Pavan Kumar; Olsson, Shannon B.	Using virtual worlds to understand insect navigation for bio-inspired systems	CURRENT OPINION IN INSECT SCIENCE	42		97	104	10.1016/j.cois.2020.09.010		Article	20-Dec	2020	Insects perform a wide array of intricate behaviors over large spatial and temporal scales in complex natural environments. A mechanistic understanding of insect cognition has direct implications on how brains integrate multimodal information and can inspire bio-based solutions for autonomous robots. Virtual Reality (VR) offers an opportunity assess insect neuroethology while presenting complex, …	no	5	0	0	0	3	0	6	1	2918	88.25	48.61	38.31	36.94	23.16	36.91	74.23	48.94	35.92	4.8	2.5	0	1.68	0	0	0.82	2.3	8.84	4.59	6	13.33	4.15	3.12	6.48	0.27	8.43	8.29
Paynter, Quentin; Paterson, Iain D.; Kwong, Raelene M.	Predicting non-target impacts	CURRENT OPINION IN INSECT SCIENCE	38		79	83	10.1016/j.cois.2020.02.002		Review	20-Apr	2020	Biocontrol of invasive alien weeds has produced great benefits, but concerns over undesirable impacts on non-target plants and/or indirect interactions between biocontrol agents and other biota impede the implementation of biocontrol in some countries. Although great strides have been made, continuing uncertainties predicting the realized host range of candidate agents is probably resulting in so…	no	22	0	0	0	19	1	23	1	2152	90.63	43.9	25.81	12.87	23.91	39.64	74.07	48	38.66	3.44	1.07	0	0.09	0	0	0.98	2.37	9.94	5.44	3.72	14.13	6.83	3.07	4.97	0.42	9.57	6.13
Day, Michael; Witt, Arne; Winston, Rachel	Weed biological control in low- and middle-income countries	CURRENT OPINION IN INSECT SCIENCE	38		92	98	10.1016/j.cois.2020.02.004		Review	20-Apr	2020	Invasive alien plants have a significant impact on biodiversity, crop and pasture production, human and animal health, water resources, and economic development. As most low- and middle-income countries do not have the resources to actively manage invasive plants, many have intentionally introduced biological control agents to help manage their most important weeds. Some of these introductions ha…	no	12	0	0	0	9	1	13	1	2623	90.53	29.7	29.15	34.14	17.97	36.33	71.33	50.67	40.41	2.06	0.3	0	0.11	0	0	0.19	1.75	12.09	5.57	7.21	13.34	6.14	3.51	5.87	0.57	7.93	10.18
Hayashi, Yoshiki; Yoshinari, Yuto; Kobayashi, Satoru; Niwa, Ryusuke	The regulation of Drosophila ovarian stem cell niches by signaling crosstalk	CURRENT OPINION IN INSECT SCIENCE	37		23	29	10.1016/j.cois.2019.10.006		Review	20-Feb	2020	The Drosophila female ovary is an excellent model for investigating how multiple stem cell types are coordinately regulated in vivo. The ovary contains at least two stem cell types, germline stem cells (GSCs) and somatic follicular stem cells (FSCs). Although GSCs and FSCs are maintained within a distinct extra-cellular microenvironment, known as a niche, they share some common signaling molecule…	no	19	0	0	0	16	0	20	1	2736	95.87	29.34	25.39	28.01	21.05	32.02	61.95	44.88	38.82	3.25	0.62	0	0.11	0	0	0.51	2.63	12.02	6.62	3.69	15.35	4.64	1.86	5.74	0.11	6.54	4.24
Kinoshita, Michiyo; Stewart, Finlay J.	Retinal organization and visual abilities for flower foraging in swallowtail butterflies	CURRENT OPINION IN INSECT SCIENCE	42		76	83	10.1016/j.cois.2020.09.009		Article	20-Dec	2020	Papilio butterflies' ability to forage for flowers relies upon multiple visual cues such as color, brightness, and motion. Papilio learns the color of rewarding flowers and detects it at a distance. Its color vision is based on four photoreceptor classes: UV, blue, green, and red, providing sensitive wavelength discrimination. These four receptor classes also contribute to the perception of brigh…	no	5	1	0	0	6	0	7	1	1943	93.07	19.82	36.81	30.77	23.41	34.53	77.3	51.62	41.48	4.73	0.82	0	0.41	0	0	0.41	3.91	13.79	7.36	5.56	14.51	5.3	2.78	5.61	0.46	8.23	7.57
Wynne, Nicole E.; Lorenzo, Marcelo G.; Vinauger, Clement	Mechanism and plasticity of vectors' host-seeking behavior	CURRENT OPINION IN INSECT SCIENCE	40		1	5	10.1016/j.cois.2020.02.001		Article	20-Aug	2020	The host-seeking behavior of disease vector insects is central to the transmission of pathogens. In this context, an improved understanding of the mechanisms that allow vectors to detect, identify and locate a potential host will be crucial to refine existing control strategies and invent new ones. Host-seeking is mediated by the integration of cues that are processed by multiple sensory modaliti…	no	15	1	0	0	11	0	17	1	2278	95.63	41.11	36.36	26.55	27.45	37.84	75.11	51.4	42.49	4.78	1.27	0	0.09	0	0	1.19	3.51	13.35	8.03	3.38	16.29	4.57	3.03	5.58	0.35	7.46	6.01
Moel, Florent Le; Wystrach, Antoine	Towards a multi-level understanding in insect navigation	CURRENT OPINION IN INSECT SCIENCE	42		110	117	10.1016/j.cois.2020.10.006		Article	20-Dec	2020	To understand the brain is to understand behaviour. However, understanding behaviour itself requires consideration of sensory information, body movements and the animal's ecology. Therefore, understanding the link between neurons and behaviour is a multi-level problem, which can be achieved when considering Marr's three levels of understanding: behaviour, computation, and neural implementation. R…	no	8	0	0	0	4	0	8	1	2908	93.21	26.45	61.57	40.38	27.7	33.67	79.95	55.26	44.94	4.68	1.07	0	0.65	0	0	0.41	3.61	14.34	8.94	4.95	14.99	5.43	4.47	5.64	0.58	9.63	5.85
Ferreira, Alvaro Gil; Fairlie, Shane; Moreira, Luciano Andrade	Insect vectors endosymbionts as solutions against diseases	CURRENT OPINION IN INSECT SCIENCE	40		56	61	10.1016/j.cois.2020.05.014		Article	20-Aug	2020	Viral diseases transmitted by mosquitoes, known as arboviruses, pose a significant threat to human life and are a major burden on many health systems around the world. Currently, arbovirus control strategies rely on insecticides or vector source reduction and, in the absence of effective, accessible and affordable vaccines, mainly on symptomatic based, non-specific treatments. However, insecticid…	no	10	0	0	0	7	0	10	1	1980	95.88	31.85	29.18	28.32	24.15	36.11	75.25	51.06	41.01	2.93	0.56	0	0.05	0	0.05	0.25	2.37	12.68	7.47	5.71	16.06	5	2.98	5.61	0.66	7.83	6.06
Minetti, Corrado; Ingham, Victoria A.; Ranson, Hilary	Effects of insecticide resistance and exposure on Plasmodium development in Anopheles mosquitoes	CURRENT OPINION IN INSECT SCIENCE	39		42	49	10.1016/j.cois.2019.12.001		Article	20-Jun	2020		no	30	0	0	0	22	0	30	1	2403	95.22	20.21	27.19	10.69	25.03	41.95	69.54	47.61	40.7	2.83	0.46	0.04	0.08	0	0	0.33	2.37	11.78	7.82	4.33	15.11	5.04	2.46	6.66	0.5	7.41	4.2
Barlow, Sarah E.; O'Neill, Mark A.	Technological advances in field studies of pollinator ecology and the future of e-ecology	CURRENT OPINION IN INSECT SCIENCE	38		15	25	10.1016/j.cois.2020.01.008		Review	20-Apr	2020	Our review looks at recent advances in technologies applied to studying pollinators in the field. These include RFID, radar and lidar for detecting and tracking pollinators; wireless sensor networks (e.g. 'smart' hives); automated visual and audio monitoring systems including vision motion software for monitoring fine-scale pollinator behaviours over extended periods; and automated species identi…	no	32	0	0	0	21	0	36	1	5578	93.68	30.67	24.53	30.76	26.56	36.73	70.08	48.12	36.54	2.76	0.5	0.02	0.38	0	0	0.11	2.26	9.43	5.93	3.73	13.97	4.93	1.97	6.33	0.29	8.77	6.56
Shah, Alisha A.; Dillon, Michael E.; Hotaling, Scott; Woods, H. Arthur	High elevation insect communities face shifting ecological and evolutionary landscapes	CURRENT OPINION IN INSECT SCIENCE	41		1	6	10.1016/j.cois.2020.04.002		Article	20-Oct	2020	Climate change is proceeding rapidly in high mountain regions worldwide. Rising temperatures will impact insect physiology and associated fitness and will shift populations in space and time, thereby altering community interactions and composition. Shifts in space are expected as insects move upslope to escape warming temperatures and shifts in time will occur with changes in phenology of residen…	no	67	3	0	0	58	0	75	1	2544	87.88	27.6	72.55	30.39	23.78	40.84	71.38	49.84	39.07	3.11	0.9	0	0.2	0	0	0.71	2.2	8.69	3.93	3.69	14.7	6.41	3.66	6.05	0.55	8.69	9.04
Ribak, Gal	Insect-inspired jumping robots: challenges and solutions to jump stability	CURRENT OPINION IN INSECT SCIENCE	42		32	38	10.1016/j.cois.2020.09.001		Article	20-Dec	2020	Some insects can jump to heights that are several times their body length. At smaller scales, jumping mechanisms are constrained by issues relating to scaling of power generation, which insects have resolved over the course of their evolution. These solutions have inspired the design of small jumping robots. However, the insect' solution for the power constraint came at a price of instability and…	no	19	1	0	0	6	0	19	1	2437	97.11	26.69	67.62	33.4	21.76	32.58	79.69	55.81	42.14	3.82	1.4	0.04	0.04	0	0	1.23	2.42	14.85	9.93	4.64	15.1	4.72	2.63	5.09	0.29	11.65	5.95
Barragan-Fonseca, Katherine Y.; Barragan-Fonseca, Karol B.; Verschoor, Gerard; van Loon, Jop J. A.; Dicke, Marcel	Insects for peace	CURRENT OPINION IN INSECT SCIENCE	40		85	93	10.1016/j.cois.2020.05.011		Article	20-Aug	2020	Insects such as the black soldier fly (BSF) are a nutritious feed component for livestock with high protein levels. BSF can be reared on a wide range of organic residual streams. This allows for local production within a circular agriculture, decoupling livestock production from import of expensive feed components, such as fishmeal or soymeal. Rearing of BSF can be done by smallholder farmers, th…	no	22	0	0	0	10	3	25	1	2993	96.42	39.86	14.11	61.76	25.8	34.58	76.01	50.95	40.96	3.14	1.3	0	0.13	0	0.07	0.97	1.84	10.62	6.78	4.91	17.67	5.31	2.31	6.35	0.1	7.78	6.82
Van Leeuwen, Thomas; Dermauw, Wannes; Mavridis, Konstantinos; Vontas, John	Significance and interpretation of molecular diagnostics for insecticide resistance management of agricultural pests	CURRENT OPINION IN INSECT SCIENCE	39		69	76	10.1016/j.cois.2020.03.006		Article	20-Jun	2020		no	75	2	0	0	61	0	76	1	2511	92.57	20.08	43.97	43.35	29.2	37.75	73.24	54.56	42.17	2.79	0.32	0	0.12	0	0	0.2	2.47	11.15	6.13	4.1	15.41	6.05	3.31	6.41	0.48	9.48	9.36
van Wilgen, Brian W.; Raghu, S.; Sheppard, Andy W.; Schaffner, Urs	Quantifying the social and economic benefits of the biological control of invasive alien plants in natural ecosystems	CURRENT OPINION IN INSECT SCIENCE	38		1	5	10.1016/j.cois.2019.12.004		Review	20-Apr	2020	Invasive alien plants reduce ecosystem service delivery, resulting in environmental, economic and social costs. Here we review the returns on investment from biological control of alien plants that invade natural ecosystems. Quantifying the economic benefits of biological control requires estimates of the reductions in ecosystem goods and services arising from invasion. It also requires post-rele…	no	35	0	0	0	27	2	35	1	1986	93.69	30.25	34.07	58.05	30.55	37.46	81.67	54.98	42.3	3.63	0.6	0	0.25	0	0	0.35	3.02	11.43	6.9	4.43	16.01	6.24	3.07	5.94	0.4	9.32	7.6
Liu, Hao	Simulation-based insect-inspired flight systems	CURRENT OPINION IN INSECT SCIENCE	42		105	109	10.1016/j.cois.2020.10.001		Article	20-Dec	2020	Insects power and control their flight by flapping their wings. By controlling their aerodynamic forces and torques, they can generate precise and agile aerial manoeuvres. From an engineer's perspective, their closed-loop, flight control system depends on an overarching external mechanical 'frame' consisting of wings and thoracic shell, which is actuated by an internal system consisting of flight…	no	9	2	0	0	1	0	9	1	2237	94.1	33.72	56.34	32.64	28.68	41.22	72.42	44.97	35.63	2.77	0.8	0	0.27	0	0	0.54	1.97	9.88	7.11	3.26	12.92	3.44	2.46	7.29	0	5.72	5.95
Kumaran, Nagalingam; Choudhary, Anupma; Legros, Mathieu; Sheppard, Andy W.; Barrett, Luke G.; Gardiner, Donald M.; Raghu, S.	Gene technologies in weed management: a technical feasibility analysis	CURRENT OPINION IN INSECT SCIENCE	38		6	14	10.1016/j.cols.2019.12.003		Review	20-Apr	2020	With the advent of new genetic technologies such as gene silencing and gene drive, efforts to develop additional management tools for weed management is gaining significant momentum. These technologies promise novel ways to develop sustainable weed control options because gene silencing can switch-off genes mediating adaptation (e.g. growth, herbicide resistance), and gene drive can be used to sp…	no	8	0	0	0	8	0	8	1	3616	92.11	28.22	24.54	35.08	26.01	37.2	69.63	49.09	39.13	2.82	0.75	0	0.28	0	0	0.47	2.07	8.66	4.89	2.49	15.57	7.11	2.24	5.92	0.3	10.4	6.31
Grenier, Theodore; Leulier, Francois	How commensal microbes shape the physiology of Drosophila melanogaster	CURRENT OPINION IN INSECT SCIENCE	41		92	99	10.1016/j.cois.2020.08.002		Article	20-Oct	2020	The interactions between animals and their commensal microbes profoundly influence the host's physiology. In the last decade, Drosophila melanogaster has been extensively used as a model to study host-commensal microbes interactions. Here, we review the most recent advances in this field. We focus on studies that extend our understanding of the molecular mechanisms underlying the effects of comme…	no	40	1	0	0	30	0	41	1	2899	95.79	41.09	17.5	42.18	20.13	40.6	69.09	46.67	39.57	4.24	1.28	0.03	0.45	0	0	0.79	2.97	12.52	7.8	3.62	14.83	4.14	2.69	5.11	0.21	6.04	3.9
Scharf, Michael E.	Challenges and physiological implications of wood feeding in termites	CURRENT OPINION IN INSECT SCIENCE	41		79	85	10.1016/j.cois.2020.07.007		Article	20-Oct	2020	Termites are fascinating insects for a number of reasons, one of which being their specialization on diets of wood lignocellulose. The goal of this review is to consider stress-inducing characteristics of wood and apparent molecular-physiological adaptations in termite guts to overcome these stressors. Defensive factors present in wood include extractive secondary plant metabolites, lignin and re…	no	12	0	0	0	7	0	12	1	2445	91.6	27.35	15.45	30.85	23.74	42.04	65.4	45.73	37.51	3.76	0.65	0.04	0	0	0	0.61	3.11	10.06	5.03	5.4	14.19	4.01	2.33	7.44	0.04	6.75	6.34
Ignell, Rickard; Hill, Sharon Rose	Malaria mosquito chemical ecology	CURRENT OPINION IN INSECT SCIENCE	40		6	10	10.1016/j.cois.2020.03.008		Article	20-Aug	2020	The field of mosquito chemical ecology has shifted focus over the past five years, driven by the recognition that odour mediated behaviours are regulated by distinct chemical codes, that is, odour blends emanating from the natural environment. As a research community, we have shifted from our anthropocentric focus to include other behaviours, including plant seeking and oviposition site seeking, …	no	15	0	0	0	12	0	15	1	2141	96.27	43.36	27.1	47.11	29.74	37.74	71.88	50.16	40.5	3.55	0.84	0	0.47	0	0.05	0.33	2.71	11.77	7.61	4.53	16.11	4.39	2.24	6.26	0.28	6.91	6.07
Struelens, Quentin; Silvie, Pierre	Orienting insecticide research in the tropics to meet the sustainable development goals	CURRENT OPINION IN INSECT SCIENCE	40		24	30	10.1016/j.cois.2020.05.015		Article	20-Aug	2020	Tropical cropping systems are highly dependent on synthetic insecticides, which generates sustainability issues. We performed a bibliometric analysis of the current insecticide literature (2017-2019) and used the Sustainable Development Goals roadmap to identify research topics in insecticide research that should be promoted to attain sustainable cropping systems. Bioinsecticides and integrated p…	no	14	0	0	0	9	0	15	1	2605	93.89	42.76	23.64	42.41	26.31	40.69	71.86	49.29	40	3.49	1.61	0.12	1.11	0	0	0.38	1.88	11.06	6.18	4.53	15.28	4.84	3.07	6.03	0.19	7.87	6.87
Quinn, Charlotte M.; Nolan, Tony	Nuclease -based gene drives, an innovative tool for insect vector control: advantages and challenges of the technology	CURRENT OPINION IN INSECT SCIENCE	39		77	83	10.1016/j.cois.2020.03.007		Article	20-Jun	2020		no	13	0	0	0	12	0	13	1	3124	96.22	27.16	32.93	31.7	32.54	36.2	74.1	55.28	45.87	3.97	0.64	0	0.03	0	0	0.61	3.33	15.3	9.41	2.4	16.55	6.31	2.72	5.54	0.51	9.25	6.75
Evans, Darren M.; Kitson, James J. N.	Molecular ecology as a tool for understanding pollination and other plant-insect interactions	CURRENT OPINION IN INSECT SCIENCE	38		26	33	10.1016/j.cois.2020.01.005		Review	20-Apr	2020	Advances in molecular ecology offer unprecedented opportunities to understand the ecology and evolution of insects, the complex ways in which they interact and their role in ecosystem functioning. Rapidly developing DNA sequencing technologies are resolving previously intractable questions in taxonomic and functional biodiversity and provide significant potential to determine formerly difficult t…	no	33	1	0	0	30	0	35	1	2846	87.96	25.48	30.79	25.2	27.9	39.46	73.65	51.34	40.16	4.04	1.12	0.14	0.32	0	0	0.63	2.92	9.84	4.85	3.76	14.34	5.8	3.37	6.71	0.35	9.52	6.39
Eliash, Nurit; Mikheyev, Alexander	Varroa mite evolution: a neglected aspect of worldwide bee collapses?	CURRENT OPINION IN INSECT SCIENCE	39		21	26	10.1016/j.cois.2019.11.004		Article	20-Jun	2020		no	25	0	0	0	19	1	28	1	2205	90.08	39.53	27.8	46.23	22.05	36.01	72.61	51.97	42.49	4.35	0.95	0	0.36	0	0	0.59	3.4	13.33	7.03	3.4	14.24	7.26	2.63	6.44	0.18	9.98	6.71
Jahnes, Benjamin C.; Sabree, Zakee L.	Nutritional symbiosis and ecology of host -gut microbe systems in the Blattodea	CURRENT OPINION IN INSECT SCIENCE	39		35	+	10.1016/j.cois.2020.01.001		Article	20-Jun	2020		no	15	2	0	0	15	0	17	1	2060	91.16	39.5	13.29	31.59	22.64	48.64	63.64	40.97	32.91	3.64	1.21	0	0.05	0	0	1.07	2.43	7.67	3.88	5.19	12.91	3.59	1.89	6.26	0.15	5.19	5.29
Liberti, Joanito; Engel, Philipp	The gut microbiota ? brain axis of insects	CURRENT OPINION IN INSECT SCIENCE	39		6	13	10.1016/j.cois.2020.01.004		Article	20-Jun	2020		no	56	7	0	0	53	0	68	1	2836	93.32	45.69	29.56	32.99	28.94	39.53	73.84	48.13	40.48	5.01	1.3	0	0.18	0	0	1.02	3.7	12.45	6.63	3.63	15.3	4.76	2.96	5.82	0.14	7.12	5.29
Patterson, Edward, I; Villinger, Jandouwe; Muthoni, Joseph N.; Dobel-Ober, Lucien; Hughes, Grant L.	Exploiting insect -specific viruses as a novel strategy to control vector -borne disease	CURRENT OPINION IN INSECT SCIENCE	39		50	56	10.1016/j.cois.2020.02.005		Article	20-Jun	2020		no	61	3	0	0	55	0	65	1	2333	90.65	27.86	28.57	25.19	24.56	37.29	71.58	48.18	40.55	3.34	0.77	0	0.04	0	0	0.73	2.57	10.12	4.8	3.99	15.6	7.03	2.06	6.52	0.6	9.52	5.7
Hinz, Hariet L.; Winston, Rachel L.; Schwarzlaender, Mark	A global review of target impact and direct nontarget effects of classical weed biological control	CURRENT OPINION IN INSECT SCIENCE	38		48	54	10.1016/j.cois.2019.11.006		Review	20-Apr	2020	Recent reviews show that classical weed biocontrol measures can be successful in reducing the negative impacts of invasive plant species, have impressive returns on investment, and contribute to slower rates of weed spread. Quantitative post-release monitoring is necessary to account for differences in biocontrol outcomes across spatial and temporal scales. Direct nontarget attack (NTA) incidence…	no	50	0	0	0	49	0	56	1	2629	92.29	28.55	34.59	39.01	24.12	36.17	75.54	50.67	39.94	2.89	0.72	0	0.23	0	0	0.42	2.17	10.76	5.74	6.09	14.68	5.59	2.89	6.28	0.53	8.67	6.85
Baird, Emily; Tichit, Pierre; Guiraud, Marie	The neuroecology of bee flight behaviours	CURRENT OPINION IN INSECT SCIENCE	42		8	13	10.1016/j.cois.2020.07.005		Article	20-Dec	2020	By combining functional, ecological and evolutionary perspectives, neuroecology can provide key insights into understanding how behaviour and the underlying sensory and neural processes are shaped by ecology and evolutionary history. Bees are an ideal system for neuroecological studies because they represent a numerous and diverse insect group that inhabit a broad range of environments. Flight is…	no	5	0	0	0	3	0	6	1	2443	91.56	29.83	79.58	32.12	21.62	33.73	77.08	53.46	42.41	5.24	2.09	0	0.33	0	0	1.72	3.15	13.02	7.33	3.85	14.82	4.26	3.44	7.29	0.33	8.39	6.55
Campo, Paolo; Dangles, Olivier	An overview of games for entomological literacy in support of sustainable development	CURRENT OPINION IN INSECT SCIENCE	40		104	110	10.1016/j.cois.2020.05.018		Article	20-Aug	2020	Insects have a significant role towards achieving sustainable development, but the decline of insect knowledge outreach efforts is dampening their impact. Revisiting the perspective and approach to entomological literacy is required to respond to the evolving human needs for sustainable living in light of the decline of insect biomass and biodiversity, and entomology. This is also an opportunity …	no	6	0	0	0	1	0	6	1	2284	93.32	49.7	22.31	57.9	28.2	35.11	78.94	52.58	43.21	4.33	1.97	0	0.96	0	0.04	0.88	2.36	11.3	7.22	4.9	16.37	4.86	2.98	8.01	0.18	9.33	4.77
Six, Diana L.	Niche construction theory can link bark beetle -fungus symbiosis type and colonization behavior to large scale causal chain -effects	CURRENT OPINION IN INSECT SCIENCE	39		27	34	10.1016/j.cois.2019.12.005		Article	20-Jun	2020		no	27	0	0	0	24	0	28	1	2882	84.03	36.28	23.6	9.28	24.02	37.82	70.58	49.86	39.35	4.68	2.15	0.14	0.24	0	0	1.73	2.53	10.06	4.09	4.23	13.84	5.03	3.26	7.88	0.52	8.22	7.88
Ote, Manabu; Yamamoto, Daisuke	Impact of Wolbachia infection on Drosophila female germline stem cells	CURRENT OPINION IN INSECT SCIENCE	37		8	15	10.1016/j.cois.2019.10.001		Review	20-Feb	2020	Wolbachia pipientis, one of the most dominant insect-symbiotic bacteria, highjacks the female germline of insects for its own propagation across host generations. Such strict dependence on female gametes in trans-generational propagation has driven Wolbachia to devise ingenious strategies to enhance female fertility. In Drosophila melanogaster females with female-sterile mutant alleles of the mas…	no	11	1	1	0	10	0	14	1	2585	97.61	43.71	22.12	26.84	25.1	36.4	64.22	44.87	38.8	3.75	0.77	0	0.08	0	0	0.7	2.98	11.76	7.93	4.06	16.17	4.68	2.24	3.44	0.35	6.42	4.37
Compton, Austin; Sharakhov, Igor, V; Tu, Zhijian	Recent advances and future perspectives in vector-omics	CURRENT OPINION IN INSECT SCIENCE	40		94	103	10.1016/j.cois.2020.05.006		Article	20-Aug	2020	We have reviewed recent progress and the remaining challenges in vector-omics. We have highlighted several technologies and applications that facilitate novel biological insights beyond achieving a reference-quality genome assembly. Among other topics, we have discussed the applications of chromatin conformation capture, chromatin accessibility assays, optical mapping, full-length RNA sequencing,…	no	6	1	0	0	7	0	7	1	3867	94.27	32.64	37.7	39.01	20.68	41.38	70.91	47.25	36.46	3.18	0.47	0	0.39	0	0	0.08	2.72	11.02	6.44	5.07	13.58	4.58	1.84	6	0.16	9.15	6.18
Jouquet, Pascal; Traore, Saran; Harit, Ajay; Choosai, Chutinan; Cheik, Sougueh; Bottinelli, Nicolas	Moving beyond the distinction between the bright and dark sides of termites to achieve sustainable development goals	CURRENT OPINION IN INSECT SCIENCE	40		71	76	10.1016/j.cois.2020.05.010		Article	20-Aug	2020	Termites are amongst the main macroinvertebrate decomposers in tropical ecosystems and they exert additional impacts through the creation of biostructures (mounds, galleries, sheetings, etc.) with different soil physical and chemical properties, thereby impacting positively on numerous ecosystem services for humankind. Unfortunately, this positive or 'bright' role of termites is often overshadowe…	no	11	0	0	0	7	0	12	1	2112	89.97	49.35	21.03	42.71	27.79	33.24	76.14	54.5	45.03	5.59	2.6	0	0.8	0	0.05	1.52	2.98	12.64	6.49	4.64	16.52	5.49	3.03	8.33	0.24	9.19	6.2
Crespo-Perez, Veronica; Kazakou, Elena; Roubik, David W.; Cardenas, Rafael E.	The importance of insects on land and in water: a tropical view	CURRENT OPINION IN INSECT SCIENCE	40		31	38	10.1016/j.cois.2020.05.016		Article	20-Aug	2020	Tropical insects are astonishingly diverse and abundant yet receive only marginal scientific attention. In natural tropical settings, insects are involved in regulating and supporting ecosystem services including seed dispersal, pollination, organic matter decomposition, nutrient cycling, herbivory, food webs and water quality, which in turn help fulfill UN Sustainable Development Goals (SDGs). C…	no	43	0	0	0	32	1	49	1	2344	92.72	34.95	30.81	41.64	27.26	42.7	70.48	45.61	35.88	2.65	0.9	0	0.43	0	0	0.47	1.75	8.7	4.65	6.02	14.29	3.33	2.65	7.42	0.26	5.5	7.51
Sane, Sanjay P.; Ramaswamy, Sree Subha; Raja, Sreekrishna Varma	Insect architecture: structural diversity and behavioral principles	CURRENT OPINION IN INSECT SCIENCE	42		39	46	10.1016/j.cois.2020.08.005		Article	20-Dec	2020	Insects build myriad structures out of diverse materials. These structures serve purposes that range from facilitating prey capture to housing their entire colony. Whereas some insects operate solitarily, others collectively build large and complex structures. The architecture of these structures vis-a-vis their ultimate function poses fascinating questions that require multidisciplinary investig…	no	6	0	0	0	4	0	7	1	2141	92.64	32.7	29.96	34.71	21.63	39.56	65.39	47.13	37.65	5.23	2.06	0	0.14	0	0	1.91	3.18	11.21	4.95	3.46	14.43	3.46	2.2	5.56	0.37	5.98	6.63
Andres, Marta; Su, Matthew P.; Albert, Joerg; Cator, Lauren J.	Buzzkill: targeting the mosquito auditory system	CURRENT OPINION IN INSECT SCIENCE	40		11	17	10.1016/j.cois.2020.04.003		Article	20-Aug	2020	Sound plays an important role in mosquito sensory ecology. Acoustic perception and acoustically driven behaviours therefore represent potentially effective control targets. Previous scientific efforts around acoustic-based control and surveillance have not been systematic and ambiguity around the exact role of acoustic communication in conspecific interactions remains. Here, we briefly review rec…	no	21	1	0	0	18	1	24	1	2336	93.33	51.29	29.51	47.51	22.25	39.38	73.5	49.27	38.44	3.55	0.73	0.04	0.43	0	0	0.17	2.83	9.03	5.48	3.51	15.71	5.52	3.21	5.27	0.39	9.38	6.89
Sultana, Hameeda; Neelakanta, Girish	Arthropod exosomes as bubbles with message(s) to transmit vector-borne diseases	CURRENT OPINION IN INSECT SCIENCE	40		39	47	10.1016/j.cois.2020.05.017		Article	20-Aug	2020	Ticks and mosquitoes are medically important vectors that transmit several pathogens, including arboviruses, to humans. Understanding how these blood-feeding arthropods transmit pathogens to humans requires knowledge on the molecular and cellular interplay at vector-host interface. Recent studies have highlighted the role of tick and mosquito small extracellular vesicles (EVs), including exosomes…	no	22	0	0	0	14	1	23	1	3885	94.1	40.84	11.42	25.91	25.39	38.53	64.99	41.78	35.62	3.6	0.8	0.03	0.36	0	0.03	0.39	2.81	8.6	3.6	7.62	15.98	3.89	1.75	5.97	0.31	5.61	3.66
Moreau, Corrie S.	Symbioses among ants and microbes	CURRENT OPINION IN INSECT SCIENCE	39		1	5	10.1016/j.cois.2020.01.002		Article	20-Jun	2020	Ants have been shown to engage in symbiosis across the tree of life, although our knowledge is far from complete. These interactions range from mutualistic to parasitic with several instances of manipulation of host behavior. Nutrient contributions in these symbioses include both farming for food and nitrogen recycling by gut-associated microbes. Interestingly, the ants that are mostly likely to …	no	32	1	0	0	27	0	38	1	2288	92.97	40.85	32.97	29.02	22.43	29.37	72.68	54.94	46.55	6.73	1.7	0.09	0.66	0	0	0.96	5.03	18.27	9.44	3.37	14.03	6.12	2.67	4.37	0.7	9.79	5.38
Erenler, Hilary E.; Gillman, Michael P.; Ollerton, Jeff	Impact of extreme events on pollinator assemblages	CURRENT OPINION IN INSECT SCIENCE	38		34	39	10.1016/j.cois.2020.01.007		Review	20-Apr	2020	Insect pollinators face a number of well-documented threats that challenge their survival at an individual and community level. The effect of extreme events on pollinator assemblages has received little attention to date, partly due to a lack of consensus on what constitutes extreme, but also because robust pre-event data is often lacking. Here, the term SHOCK (Sudden, High-magnitude Opportunity …	no	10	0	0	0	6	1	12	1	2128	94.23	36.01	29.66	10.09	28	39.33	71.15	52.91	40.37	3.67	0.94	0	0.19	0	0	0.7	2.73	10.9	6.67	4.09	15.41	4.56	2.58	6.77	0.28	7.52	8.93
Hoang Vu Phan; Park, Hoon Cheol	Mimicking nature's flyers: a review of insect-inspired flying robots	CURRENT OPINION IN INSECT SCIENCE	42		70	75	10.1016/j.cois.2020.09.008		Review	20-Dec	2020	Insects have attracted much interest from scientists and engineers as they offer an endless source of inspiration for creating innovative engineering designs. By mimicking flying insects, it may be possible to create highly efficient biomimetic drones. In this paper, we provide an overview on how the principles of insect flight, including large stroke amplitudes and wing rotations, the clap-and-f…	no	20	3	1	0	6	0	24	1	2430	95.42	28.51	49.31	40.08	24.3	34.69	74.12	48.48	38.56	2.39	0.7	0	0.21	0	0	0.45	1.69	12.51	8.19	6.63	13.46	4.9	3.09	5.43	0.12	7.98	6.01
Zhang, Heng; Cai, Yu	Signal transduction pathways regulating Drosophila ovarian germline stem cells	CURRENT OPINION IN INSECT SCIENCE	37		1	7	10.1016/j.cois.2019.10.002		Review	20-Feb	2020	Drosophila female germline stem cells (GSCs) serve as one of the best understood stem cell types. GSCs reside in a special microenvironment, the stem cell niche, and their activity is tightly regulated by niche-derived signals. In addition to the stemness-promoting signaling molecules, the niche also generates other signaling molecules that regulate GSC differentiation. Recent studies are beginni…	no	12	0	0	0	12	0	12	1	2970	97.4	31.04	40.06	15.01	23.2	36.67	59.66	40.54	34.61	4.07	0.67	0.03	0.07	0.17	0	0.4	3.4	10.2	5.86	4.28	15.93	2.22	1.65	4.58	0.1	3.91	4.18
Zhao, Xiao; Karpac, Jason	The Drosophila midgut and the systemic coordination of lipid-dependent energy homeostasis	CURRENT OPINION IN INSECT SCIENCE	41		100	105	10.1016/j.cois.2020.07.003		Article	20-Oct	2020	The evolution of complex organ systems in metazoans has dictated that the maintenance of energy homeostasis requires coordinating local and systemic energy demands between organs with specialized functions. The gastrointestinal tract is one of many organs that is indispensable for the systemic coordination of energy substrate uptake, storage, and usage, and the spatial organization of this organ …	no	17	0	0	0	14	0	18	1	2182	93.9	24.83	29.03	30.18	27.62	38.04	64.99	45.97	38.31	3.25	0	0	0	0	0	0	3.25	12.14	7.7	2.93	13.29	3.85	3.07	6.83	0.14	4.72	6.51
Lemoine, Marion M.; Engl, Tobias; Kaltenpoth, Martin	Microbial symbionts expanding or constraining abiotic niche space in insects	CURRENT OPINION IN INSECT SCIENCE	39		14	20	10.1016/j.cois.2020.01.003		Article	20-Jun	2020		no	78	4	0	0	65	0	85	1	2497	93.63	40.06	17.15	24.85	30.83	42.21	68.12	45.98	38.73	3.88	1.16	0	0.08	0	0	1.08	2.72	10.25	5.45	4.08	15.94	4.25	2.72	6.73	0.24	5.85	4.89
Rust, Katja; Nystul, Todd	Signal transduction in the early Drosophila follicle stem cell lineage	CURRENT OPINION IN INSECT SCIENCE	37		39	48	10.1016/j.cois.2019.11.005		Review	20-Feb	2020	The follicle stem cell (FSC) lineage in the Drosophila ovary is a highly informative model of in vivo epithelial stem cell biology. Studies over the past 30 years have identified roles for every major signaling pathway in the early FSC lineage. These pathways regulate a wide variety of cell behaviors, including self-renewal, proliferation, survival and differentiation. Studies of cell signaling i…	no	14	0	0	0	13	0	15	1	3485	96.36	24.16	38.82	20.92	31.68	29.87	69.7	49.93	42.09	4.59	0.63	0	0.29	0	0	0.34	3.96	14.72	8.32	5.8	15.61	4.05	2.3	5.25	0.6	5.94	5.14
Cellini, Benjamin; Mongeau, Jean-Michel	Hybrid visual control in fly flight: insights into gaze shift via saccades	CURRENT OPINION IN INSECT SCIENCE	42		23	31	10.1016/j.cois.2020.08.009		Article	20-Dec	2020	Flies fly by alternating between periods of fixation and body saccades, analogous to how our own eyes move. Gaze fixation via smooth movement in fly flight has been studied extensively, but comparatively less is known about the mechanism by which flies trigger and control body saccades to shift their gaze. Why do flies implement a hybrid fixate-and-saccade locomotion strategy? Here we review rece…	no	12	0	0	0	10	0	14	1	3116	94.38	27.29	65.06	36.77	23.25	36.33	74.42	47.37	38.06	3.43	0.77	0	0.51	0	0	0.26	2.66	11.87	8.25	4.43	13.16	5.26	2.82	4.97	0.51	8.31	6
Jang, Seonghan; Kikuchi, Yoshitomo	Impact of the insect gut microbiota on ecology, evolution, and industry	CURRENT OPINION IN INSECT SCIENCE	41		33	39	10.1016/j.cois.2020.06.004		Article	20-Oct	2020	Insects harbor diverse microorganisms in the gut, providing their host with physiological and ecological advantages. For example, gut symbionts contribute to detoxification in phytophagous insects, degradation of lignocellulose in xylophagous insects, and in many insects, protection from pathogens by producing antimicrobial compounds. Furthermore, an unexpected function of the insect gut microbio…	no	116	7	0	0	93	0	124	1	2074	96.72	34.3	14.12	28.61	20.95	41.9	67.21	45.37	37.22	2.75	0.53	0	0.1	0	0	0.43	2.22	11.72	7.91	4.29	14.61	3.62	2.36	5.88	0.14	5.88	5.54
Gorb, Stanislav N.; Gorb, Elena, V	Insect-inspired architecture to build sustainable cities	CURRENT OPINION IN INSECT SCIENCE	40		62	70	10.1016/j.cois.2020.05.013		Article	20-Aug	2020	Materials, structures, surfaces and buildings of insects are of a great scientific interest, but such basic knowledge about the functional principles of these structures is also highly relevant for technical applications, especially in architecture. Some of the greatest challenges for today's architecture are multifunctionality, energy saving and sustainability - problems that insects have partia…	no	6	0	0	0	4	0	7	1	3120	93.9	28.27	25.66	49.66	21.67	37.6	72.15	53.91	43.01	3.43	1.15	0	0.13	0	0	1.03	2.28	12.92	7.72	3.69	15.51	5.67	3.43	6.54	0.32	8.4	8.17
Grau-Bove, Xavier; Weetman, David	RNA editing: an overlooked source of fine-scale adaptation in insect vectors?	CURRENT OPINION IN INSECT SCIENCE	40		48	55	10.1016/j.cois.2020.05.004		Article	20-Aug	2020	RNA editing is a source of molecular diversity that regulates the functional repertoire of animal transcriptomes. Multiple studies in Drosophila have revealed that conserved editing events can be a source of evolutionary adaptations, and there is a solid body of evidence linking editing and the fine-tuning of neural genes, which are often targeted by insecticides used in vector control. Yet, desp…	no	1	0	0	0	1	0	1	1	2323	93.14	26.3	37.45	27.65	22.77	42.36	67.84	42.14	35.86	3.62	0.52	0	0.22	0	0	0.22	3.1	8.87	5.21	5.42	14.12	5.17	2.24	4.99	0.26	6.72	4.56
Bouchebti, Sofia; Arganda, Sara	Insect lifestyle and evolution of brain morphology	CURRENT OPINION IN INSECT SCIENCE	42		90	96	10.1016/j.cois.2020.09.012		Article	20-Dec	2020	Insect lifestyles are extremely diversified and have important consequences for brain function. Lifestyle determines the resources and information that brains might access and also those that are required to produce adaptive behaviors. Most of the observed adaptations in brain morphology to variation in lifestyle are related to the first stages of sensory information processing (e.g. adaptations …	no	15	0	1	0	10	0	17	1	2511	91.27	23.23	48.85	34.84	25.89	38.23	74.15	52.69	41.46	4.1	1.15	0	0.44	0	0	0.64	2.95	12.23	6.09	3.46	14.54	5.06	3.11	6.73	0.28	7.57	9.8
Lancer, Benjamin Horatio; Evans, Bernard John Essex; Wiederman, Steven D.	The visual neuroecology of anisoptera	CURRENT OPINION IN INSECT SCIENCE	42		14	22	10.1016/j.cois.2020.07.002		Article	20-Dec	2020	Dragonflies belong to the oldest known lineage of flying animals, found across the globe around streams, ponds and forests. They are insect predators, specialising in ambush attack as aquatic larvae and rapid pursuit as adults. Dragonfly adults hunt amidst swarms in conditions that confuse many predatory species, and exhibit capture rates above 90%. Underlying the performance of such a remarkable…	no	9	0	0	0	8	0	9	1	2915	96.05	28.54	56.88	13.6	23.13	39.31	73.62	47.92	37.67	3.5	0.58	0	0.07	0	0	0.51	2.92	12.35	7.58	6.14	14.51	4.05	2.47	5.28	0.17	7	7.17
Hoye, Toke T.	Arthropods and climate change - arctic challenges and opportunities	CURRENT OPINION IN INSECT SCIENCE	41		40	45	10.1016/j.cois.2020.06.002		Article	20-Oct	2020	The harsh climate, limited human infrastructures, and basic autecological knowledge gaps represent substantial challenges for studying arthropods in the Arctic. At the same time, rapid climate change, low species diversity, and strong collaborative networks provide unique and underexploited Arctic opportunities for understanding species responses to environmental change and testing ecological the…	no	27	0	0	0	26	0	28	1	2230	91.36	30.57	60.26	51.29	22.3	41.17	73.59	50.9	38.57	2.74	0.9	0.27	0.09	0	0	0.54	1.84	8.43	4.98	3.09	15.02	5.87	2.78	6.82	0.36	9.19	7.62
Pincebourde, Sylvain; Woods, H. Arthur	There is plenty of room at the bottom: microclimates drive insect vulnerability to climate change	CURRENT OPINION IN INSECT SCIENCE	41		63	70	10.1016/j.cois.2020.07.001		Article	20-Oct	2020	Climate warming impacts biological systems profoundly. Climatologists deliver predictions about warming amplitude at coarse scales. Nevertheless, insects are small, and it remains unclear how much of the warming at coarse scales appears in the microclimates where they live. We propose a simple method for determining the pertinent spatial scale of insect microclimates. Recent studies have quantifi…	no	110	0	0	0	96	0	123	1	3305	96.35	23.27	60.44	27.87	24.12	34.31	72.34	54.19	42.21	4.24	1.03	0.03	0.64	0	0	0.36	3.21	13.28	7.81	4.51	16.73	4.72	3.24	4.87	0.33	6.63	8.23
Ollivier, Melodie; Lesieur, Vincent; Raghu, Sathyamurthy; Martin, Jean-Francois	Characterizing ecological interaction networks to support risk assessment in classical biological control of weeds	CURRENT OPINION IN INSECT SCIENCE	38		40	47	10.1016/j.cois.2019.12.002		Review	20-Apr	2020	A key element in weed biological control is the selection of a biological control agent that minimizes the risks of non-target attack and indirect effects on the recipient community. Network ecology is a promising approach that could help decipher tritrophic interactions in both the native and the invaded ranges, to complement quarantine-based host-specificity tests and gain insights on potential…	no	22	0	0	0	21	0	24	1	2921	96.92	40.27	21.99	19.42	24.97	41.97	73.95	48.07	37.42	2.43	0.75	0	0.14	0	0	0.62	1.68	10.58	7.09	3.77	15.88	4.62	2.05	5.65	0.1	7.6	6.74
Couto, Antoine; Wainwright, J. Benito; Morris, Billy J.; Montgomery, Stephen H.	Linking ecological specialisation to adaptations in butterfly brains and sensory systems	CURRENT OPINION IN INSECT SCIENCE	42		55	60	10.1016/j.cois.2020.09.002		Article	20-Dec	2020	Butterflies display incredible ecological and behavioural diversity. As such, they have been subject to intense study since the birth of evolutionary biology. However, with some possible exceptions, they are underused models in comparative and functional neurobiology. We highlight a series of areas, spanning sensory ecology to cognition, in which butterflies are particularly promising systems for…	no	11	0	0	0	11	1	12	1	2181	91.4	27.31	48.27	41.92	22.26	43.7	68.5	46.08	37.05	3.26	0.73	0	0.28	0	0	0.46	2.52	9.08	4.81	4.08	14.17	5.18	3.26	5.73	0.09	7.84	5.91
Canton, Pablo Emiliano; Bonning, Bryony C.	Extraoral digestion: outsourcing the role of the hemipteran midgut	CURRENT OPINION IN INSECT SCIENCE	41		86	91	10.1016/j.cois.2020.07.006		Article	20-Oct	2020	Extraoral digestion allows for breakdown of dietary components before they reach the midgut for final enzymatic degradation and absorption. In the Hemiptera, this is achieved by the secretion of enzyme-rich fluids from the salivary gland, with the combination of protein and mRNA from these tissues termed the sialome. Separate channels within the hemipteran stylets allow for secretion of saliva an…	no	16	2	0	0	16	0	21	1	2257	95.92	25.5	20.39	24.77	23.03	38.55	69.52	47.28	41.25	3.06	0.53	0	0.13	0	0	0.4	2.53	11.74	6.82	4.21	16.93	4.83	2.35	6.73	0.35	6.73	4.39
Haverkamp, Alexander; Smid, Hans M.	A neuronal arms race: the role of learning in parasitoid-host interactions	CURRENT OPINION IN INSECT SCIENCE	42		47	54	10.1016/j.cois.2020.09.003		Article	20-Dec	2020	Parasitic wasps and their larval hosts are intimately connected by an array of behavioral adaptations and counter-adaptations. This co-evolution has led to highly specific, natural variation in learning rates and memory consolidation in parasitoid wasps. Similarly, the hosts of the parasitoids show specific sensory adaptations as well as non-associative learning strategies for parasitoid avoidanc…	no	33	1	0	0	31	0	35	1	2938	93.87	32.96	42.08	8.49	29.68	33.93	77.06	52.93	45.06	4.94	1.23	0	0.1	0	0.07	1.06	3.71	15.01	8.85	3.98	15.86	5.17	3.57	6.81	0.41	6.91	6.4
Li, Sali; Jing, Xiangfeng	Fates of dietary sterols in the insect alimentary canal	CURRENT OPINION IN INSECT SCIENCE	41		106	111	10.1016/j.cois.2020.08.001		Article	20-Oct	2020	Sterols serve structural and physiological roles in insects. However, insects and other arthropods have lost many genes in the sterol biosynthesis pathway, so they must acquire sterols from their food. Sterols occur naturally as free (unconjugated) molecules, and as conjugated ones (mostly steryl esters). Once sterols are ingested and make their way into the gut, steryl esters can be converted in…	no	11	0	0	0	13	0	16	1	2550	93.26	29.21	18.87	32.76	20.56	36.78	66.24	49.22	42.16	3.57	0.78	0	0.12	0	0	0.67	2.78	13.22	7.49	4.67	14.59	6.35	2.86	5.88	0.24	8.55	6
Marshall, Katie Elizabeth; Gotthard, Karl; Williams, Caroline Margaret	Evolutionary impacts of winter climate change on insects	CURRENT OPINION IN INSECT SCIENCE	41		54	62	10.1016/j.cois.2020.06.003		Article	20-Oct	2020	Overwintering is a serious challenge for insects, and winters are rapidly changing as climate shifts. The capacity for phenotypic plasticity and evolutionary adaptation will determine which species profit or suffer from these changes. Here we discuss current knowledge on the potential and evidence for evolution in winter-relevant traits among insect species and populations. We conclude that the b…	no	78	1	0	0	64	0	80	1	2467	93.98	31.23	75.54	21.21	27.11	39.16	73.13	49.37	37.7	2.47	0.65	0	0.49	0	0	0.12	1.82	8.11	4.3	5.23	16.13	4.9	3.16	5.67	0.28	6.81	9.08
Hosokawa, Takahiro; Fukatsu, Takema	Relevance of microbial symbiosis to insect behavior	CURRENT OPINION IN INSECT SCIENCE	39		91	100	10.1016/j.cois.2020.03.004		Article	20-Jun	2020		no	56	2	0	0	49	0	63	1	3245	95.31	43.69	21.02	15.41	24.22	42.28	66.44	43.51	37.6	3.61	0.99	0	0.25	0	0	0.71	2.62	11.71	7.58	4.62	13.87	4.19	2.5	5.33	0.25	6.26	3.94
Lesperance, Danielle N. A.; Broderick, Nichole A.	Microbiomes as modulators of Drosophila melanogaster homeostasis and disease	CURRENT OPINION IN INSECT SCIENCE	39		84	90	10.1016/j.cois.2020.03.003		Article	20-Jun	2020		no	41	0	0	0	35	0	44	1	2359	95.21	35.92	24.32	30.64	20.51	39.81	71.68	48.07	41.33	3.9	0.47	0	0.13	0	0	0.34	3.43	12.89	8.14	2.92	15.13	4.96	1.91	6.66	0.42	7.21	4.41
Terblanche, John S.; Hoffmann, Ary A.	Validating measurements of acclimation for climate change adaptation	CURRENT OPINION IN INSECT SCIENCE	41		7	16	10.1016/j.cois.2020.04.005		Article	20-Oct	2020	Acclimation and other forms of plasticity that can increase stress resistance feature strongly in discussions surrounding climate change impacts or vulnerability projections of insects and other ectotherms. There is interest in compiling databases for assessing the adequacy of acclimation for dealing with climate change. Here, we argue that the nature of acclimation is context dependent and there…	no	45	0	0	0	37	0	47	1	4131	93.46	17.63	62.01	19.95	24.89	41.13	73.78	51.3	40.5	3.41	0.75	0.05	0.29	0	0	0.36	2.66	9.49	5.33	3.34	16.61	5.62	2.93	6.08	0.51	8.69	6.29
Wyckhuys, Kris A. G.; Sasiprapa, Walaiporn; Taekul, Charuwat; Kondo, Takumasa	Unsung heroes: fixing multifaceted sustainability challenges through insect biological control	CURRENT OPINION IN INSECT SCIENCE	40		77	84	10.1016/j.cois.2020.05.012		Article	20-Aug	2020	Insects are indispensable actors within global agri-food systems and ensure the delivery of myriad ecosystem services. A progressive decline in insect numbers - as inflicted by habitat loss, pollution or intensive agriculture - can jeopardize a sustained provisioning of those services. Though we routinely disregard how insects help meet multiple sustainable development challenges, a gradual insec…	no	12	0	0	0	8	0	12	1	2579	93.74	38.26	30.79	37.52	23.88	42.61	71.89	46.61	35.36	2.52	0.97	0	0.43	0	0	0.5	1.55	9.81	6.2	5	13.26	2.91	3.3	6.67	0.39	5.43	7.41
Caputo, Beniamino; Manica, Mattia	Mosquito surveillance and disease outbreak risk models to inform mosquito -control operations in Europe	CURRENT OPINION IN INSECT SCIENCE	39		101	108	10.1016/j.cois.2020.03.009		Article	20-Jun	2020		no	15	0	0	0	10	0	16	1	3002	94.52	30.06	18.23	33.24	28.06	38.61	75.25	54.2	42.27	2.17	0.83	0.1	0.1	0	0	0.6	1.33	10.96	7.56	2.83	15.99	5.56	3.23	7.59	0.43	8.99	7.06
Kelleher, Erin S.; Lama, Jyoti; Wang, Luyang	Uninvited guests: how transposable elements take advantage of Drosophila germline stem cells, and how stem cells fight back	CURRENT OPINION IN INSECT SCIENCE	37		49	56	10.1016/j.cois.2019.11.002		Review	20-Feb	2020	Transposable elements (TEs) are mobile genetic parasites that spread through host genomes by replicating in germline cells. New TE copies that arise in the genomes of germline stem cells (GSCs) are of particular value, because they are potentially transmitted to multiple offspring through the plethora of gametes arising from the same progenitor GSC. However, the fidelity of GSC genomes is also of…	no	1	0	0	0	1	0	2	1	2319	96.44	43.1	24.98	15.42	23.19	34.8	66.36	44.46	37.69	3.75	1.12	0.04	0.22	0	0.04	0.78	2.63	10.09	6.04	5.52	16.77	3.67	2.93	5.09	0.09	5.17	5.26
Gundiah, Namrata; Jaddivada, Siddhartha	Making the cut: mechanics of cutting and steering of insect probes	CURRENT OPINION IN INSECT SCIENCE	42		84	89	10.1016/j.cois.2020.09.013		Article	20-Dec	2020	Many insects forage, oviposit or inject venom in their prey by penetrating or cutting through substrates. From a physical perspective, cutting involves creation of new free surfaces. The cutting parts of insects, such as their mandibles or ovipositortips, are often zinc-enriched and hardened as compared to the other cuticular regions. Whereas tip hardening is key to their ability to penetrate sur…	no	7	0	0	0	2	0	7	1	2240	97.41	27.84	22.83	32.62	22.63	39.73	64.73	46.29	36.56	2.05	0.63	0	0.13	0	0	0.45	1.43	9.78	6.96	3.71	16.21	3.3	1.88	6.61	0.13	5.85	6.21
Abou El Asrar, Rania; Cools, Dorien; Vanden Broeck, Jozef	Role of peptide hormones in insect gut physiology	CURRENT OPINION IN INSECT SCIENCE	41		71	78	10.1016/j.cois.2020.07.004		Article	20-Oct	2020	Nutrient uptake and digestion are essential for optimal growth and development. In insects, these processes are regulated by the gut-brain axis, which is a neurohumoral communication system for maintaining gut homeostasis. The insect gut is a complex organ consisting of three distinct structures, denominated foregut, midgut and hindgut, each with their specific specializations. These specializati…	no	22	2	0	0	15	0	22	1	2613	96.3	34.61	21.93	25.68	18.27	39.04	65.56	45.35	39.92	3.33	0.77	0	0.11	0	0	0.65	2.56	12.13	7.62	5.2	15.73	4.75	1.99	5.86	0.38	5.97	3.75
Kingsolver, Joel G.; Buckley, Lauren B.	Ontogenetic variation in thermal sensitivity shapes insect ecological responses to climate change	CURRENT OPINION IN INSECT SCIENCE	41		17	24	10.1016/j.cois.2020.05.005		Article	20-Oct	2020	Insects have distinct life stages that can differ in their responses to environmental factors. We discuss empirical evidence and theoretical models for ontogenetic variation in thermal sensitivity and performance curves (TPCs). Data on lower thermal limits for development (T-0) demonstrate variation between stages within a species that is of comparable magnitude to variation among species; we ill…	no	66	1	0	0	59	0	71	1	2444	95.31	25.11	65.36	26.67	25.46	38.42	71.44	49.8	38.87	2.91	0.86	0	0.57	0	0	0.29	2.05	9.7	5.32	5.32	16.57	3.97	2.17	7	0.29	5.93	6.83
Lee, Ji-Hoon; Lee, Kyung-Ah; Lee, Won-Jae	Drosophila as a model system for deciphering the 'host physiology-nutrition-microbiome' axis	CURRENT OPINION IN INSECT SCIENCE	41		112	119	10.1016/j.cois.2020.09.005		Article	20-Oct	2020	For metazoans, nutritional stressors, such as undernutrition during growth and development, results in serious outcomes, including growth impairments and organ wasting. When undernutrition is accompanied by other complications, including chronic inflammation, a more complex pathophysiology may emerge, such as environmental enteropathy. Although nutrition is one of the most important environmental…	no	10	1	0	0	6	0	10	1	3153	95.98	37.33	15.91	36.55	21.16	42.85	68.06	44.69	36.82	3.2	0.35	0	0.22	0	0	0.1	2.85	10.43	6.91	4.95	15.1	4.44	2.38	5.33	0.16	6.82	4.73
Duso, Carlo; Van Leeuwen, Thomas; Pozzebon, Alberto	Improving the compatibility of pesticides and predatory mites: recent findings on physiological and ecological selectivity	CURRENT OPINION IN INSECT SCIENCE	39		63	68	10.1016/j.cois.2020.03.005		Article	20-Jun	2020		no	39	0	0	0	34	0	40	1	2596	94.92	23.71	32.14	22.64	24.26	42.18	71.92	50.81	41.6	2.73	0.77	0	0.08	0	0	0.69	1.96	11.25	6.66	3.62	16.37	5.82	2.97	6.05	0.42	9.01	6.51
Mendiola, Sandra Y.; Civitello, David J.; Gerardo, Nicole M.	An integrative approach to symbiont-mediated vector control for agricultural pathogens	CURRENT OPINION IN INSECT SCIENCE	39		57	62	10.1016/j.cois.2020.02.007		Article	20-Jun	2020		no	16	0	0	0	14	0	17	1	2212	95.79	33.65	10.07	42.33	24.04	43.9	66.5	44.48	37.16	2.8	0.95	0	0.23	0	0	0.72	1.85	9.54	5.56	2.35	15.96	5.02	1.94	5.42	0.09	7.32	4.84
Thomson, Diane M.; Page, Maureen L.	The importance of competition between insect pollinators in the Anthropocene	CURRENT OPINION IN INSECT SCIENCE	38		55	62	10.1016/j.cois.2019.11.001		Review	20-Apr	2020	Resource competition likely plays an important role in some insect pollinator declines and in shaping effects of environmental change on pollination services. Past research supports that competition for floral resources affects bee foragers, but mostly with observational evidence and rarely linking foraging with population change. An increasing number of studies ask whether resources limit pollin…	no	35	0	0	0	32	0	37	1	2675	90.85	20.29	63.35	53.22	22.48	42.32	75.48	49.31	35.89	2.13	0.52	0	0.22	0	0	0.3	1.61	8.52	3.18	4.52	14.65	3.48	3.25	7.48	0.49	6.28	8.9
Duan, Tingting; Green, Nicole; Tootle, Tina L.; Geyer, Pamela K.	Nuclear architecture as an intrinsic regulator of Drosophila female germline stem cell maintenance	CURRENT OPINION IN INSECT SCIENCE	37		30	38	10.1016/j.cois.2019.11.007		Review	20-Feb	2020	Homeostasis of Drosophila germline stem cells (GSC) depends upon the integration of intrinsic and extrinsic signals. This review highlights emerging data that support nuclear architecture as an intrinsic regulator of GSC maintenance and germ cell differentiation. Here, we focus on the nuclear lamina (NL) and the nucleolus, two compartments that undergo alterations in composition upon germ cell di…	no	7	0	0	0	7	0	9	1	2761	96.54	33.11	12.06	12.31	20.01	38.61	64.18	42.38	34.44	4.02	0.54	0.07	0.36	0	0	0.07	3.48	11.73	6.63	6.74	14.16	3.26	1.3	4.67	0.07	5.61	5
Renou, Michel; Anton, Sylvia	Insect olfactory communication in a complex and changing world	CURRENT OPINION IN INSECT SCIENCE	42		1	7	10.1016/j.cois.2020.04.004		Article	20-Dec	2020	Insect intraspecific olfactory communication occurs in a complex sensory environment. Here we present recent results on how the olfactory system extracts specific information from a sensory background, and integrates it with complementary information to improve odor source localization. Recent advances on mechanisms of olfactory mixture processing, multi-modal integration, as well as plasticity o…	no	82	5	0	0	66	0	85	1	2688	97.12	28.22	53.49	23.52	22.97	41.7	70.35	48.1	39.62	2.6	0.89	0	0.22	0	0	0.63	1.71	11.31	7.74	3.16	16.48	3.65	3.16	6.14	0.15	5.88	6.44
Hall, Damon M.; Martins, Dino J.	Human dimensions of insect pollinator conservation	CURRENT OPINION IN INSECT SCIENCE	38		107	114	10.1016/j.cois.2020.04.001		Review	20-Apr	2020	Insect pollinators are becoming visible to societies. Many peer-reviewed papers evidence biophysical and ecological aspects of managed and non-managed insect pollinators. Evidence on stressors of declines yield peer-reviewed calls for action. Yet, insect pollinator declines are inherently a human issue, driven by a history of land-use trends, changes in technologies, and socio-cultural perception…	no	82	1	0	0	57	0	93	1	3694	95.29	47.6	16.24	40	21.48	40.31	72.82	48.48	36.38	2.79	0.6	0	0.22	0	0	0.35	2.19	8.96	5.22	4.33	15.7	4.14	1.79	6.36	0.3	7.8	7.77
Sun, Yan; Ding, Jianqing; Siemann, Evan; Keller, Stephen R.	Biocontrol of invasive weeds under climate change: progress, challenges and management implications	CURRENT OPINION IN INSECT SCIENCE	38		72	78	10.1016/j.cois.2020.02.003		Review	20-Apr	2020	Climate change is predicted to increase the frequency and impact of plant invasions, creating a need for new control strategies as part of mitigation planning. The complex interactions between invasive plants and biocontrol agents have created distinct policy and management challenges, including the effectiveness and risk assessment of biocontrol under different climate change scenarios. In this …	no	25	1	0	0	20	0	27	1	2876	94.6	44.17	38.53	26.61	28.48	40.96	70.45	46.66	37.69	3.41	0.87	0	0.24	0	0	0.63	2.54	9.98	5.6	2.82	15.47	4.52	1.88	6.57	0.03	6.47	5.95
Lin, Kun-Yang; Hsu, Hwei-Jan	Regulation of adult female germline stem cells by nutrient-responsive signaling	CURRENT OPINION IN INSECT SCIENCE	37		16	22	10.1016/j.cois.2019.10.005		Review	20-Feb	2020	Insect oogenesis is greatly affected by nutrient availability. When nutrients are abundant, oocytes are rapidly generated, but the process is slowed to conserve energy under nutrient-deficient conditions. To properly allocate limited resources toward oogenesis, systemic factors coordinate the behavioral response of ovarian germline stem cells (GSCs) to nutritional inputs by acting on the GSC itse…	no	13	0	0	0	11	0	13	1	2511	93	29.47	24.38	27.62	25.62	38.99	62.8	39.27	33.41	3.15	0.4	0	0.12	0	0	0.28	2.75	7.96	4.42	5.38	14.02	3.15	3.23	5.62	0.4	5.1	2.99
Ando, Noriyasu; Kanzaki, Ryohei	Insect-machine hybrid robot	CURRENT OPINION IN INSECT SCIENCE	42		61	69	10.1016/j.cois.2020.09.006		Article	20-Dec	2020	Recently, insect-machine hybrid robots have been developed that incorporate insects into robots or incorporate machines into insects. Most previous studies were motivated to use the function of insects for robots, but this technology can also prove to be useful as an experimental tool for neuroethology. We reviewed hybrid robots in terms of the closed-loop between an insect, a robot, and the real…	no	25	3	0	0	5	0	28	1	2430	97.26	26.45	18.85	28.48	21.13	35.84	74.03	49.79	40.7	2.8	0.58	0.04	0.29	0	0	0.21	2.22	14.32	11.32	4.24	13.91	5.43	2.22	5.47	0.45	8.48	6.26
Clusella-Trullas, Susana; Nielsen, Matthew	The evolution of insect body coloration under changing climates	CURRENT OPINION IN INSECT SCIENCE	41		25	32	10.1016/j.cois.2020.05.007		Article	20-Oct	2020	Insects have been influential models in research on color variation, its evolutionary drivers and the mechanistic basis of such variation. More recently, several studies have indicated that insect color is responding to rapid climate change. However, it remains challenging to ascertain drivers of color variation among populations and species, and across space and time, as multiple biotic and abio…	no	44	1	0	0	40	0	47	1	2994	91.72	24.53	64.77	29.7	26.03	39.58	75.05	49.7	40.55	3.94	0.67	0	0.4	0	0	0.27	3.27	10.02	5.04	3.54	16.07	5.11	3.01	6.98	0.33	7.92	5.78
Wiltshire, Rachel M.; Duman-Scheel, Molly	Advances in oral RNAi for disease vector mosquito research and control	CURRENT OPINION IN INSECT SCIENCE	40		18	23	10.1016/j.cois.2020.05.002		Article	20-Aug	2020	Mosquito vectors in the genera Anopheles, Aedes, and Culex transmit a variety of medically important pathogens. Current vector control tools are reaching the limits of their effectiveness, necessitating the introduction of innovative vector control technologies. RNAi, which facilitates functional characterization of mosquito genes in the laboratory, could one day be applied as a new method of vec…	no	23	0	0	0	19	0	24	1	2480	93.42	23.79	13.4	35.69	25.83	41.77	68.27	46.77	38.06	3.91	0.2	0.04	0.04	0	0	0.08	3.71	10.2	5.97	4.19	14.92	5.32	2.1	5.69	0.52	7.42	5.52
Baldock, Katherine C. R.	Opportunities and threats for pollinator conservation in global towns and cities	CURRENT OPINION IN INSECT SCIENCE	38		63	71	10.1016/j.cois.2020.01.006		Review	20-Apr	2020	Urban expansion is considered to be one of the main threats to global biodiversity yet some pollinator groups, particularly bees, can do well in urban areas. Recent studies indicate that both local and landscape-level drivers can influence urban pollinator communities, with local floral resources and the amount of impervious cover in the landscape affecting pollinator abundance, richness and comm…	no	142	0	0	0	114	2	152	1	3908	92.9	32.58	54.24	46.96	27.72	36	72.93	52.51	37.28	2.61	0.64	0.08	0.1	0	0	0.44	1.97	8.75	4.48	4.32	15.43	4.96	2.38	6.86	0.28	8.24	11.05
Mueller-Schaerer, Heinz; Bouchemousse, Sarah; Litto, Maria; McEvoy, Peter B.; Roderick, George K.; Sun, Yan	How to better predict long-term benefits and risks in weed biocontrol: an evolutionary perspective	CURRENT OPINION IN INSECT SCIENCE	38		84	91			Review	20-Apr	2020	Classical biological control (also called importation biological control) of weeds has a remarkable track record for efficiency and safety, but further improvement is still needed, particularly to account for potential evolutionary changes after release. Here, we discuss the increasing yet limited evidence of post-introduction evolution and describe approaches to predict evolutionary change. Rece…	no	23	0	0	0	18	0	26	1	2716	95.64	33.79	45.96	43.23	22.82	40.8	72.39	49.26	39.65	2.61	0.59	0.04	0.26	0	0	0.29	2.03	10.49	6.04	3.24	16.79	3.83	3.31	6.7	0.33	6.63	6.08
Schaffner, Urs; Hill, Martin; Dudley, Tom; D'Antonio, Carla	Post-release monitoring in classical biological control of weeds: assessing impact and testing pre-release hypotheses	CURRENT OPINION IN INSECT SCIENCE	38		99	106	10.1016/j.cois.2020.02.008		Review	20-Apr	2020	While various aspects of classical biological control (CBC) of weeds, including non-target risk assessment, have been continuously improved in the past few decades, post-release monitoring remains neglected and underfunded. Detailed assessments of the population, community and ecosystem outcomes of CBC introductions, including reasons for success/ failure and absence or evidence of non-target eff…	no	33	0	0	0	30	1	36	1	2512	93.23	36.87	26.92	38.03	27.3	39.37	73.01	49.6	41.4	3.82	1.04	0	0.68	0	0	0.36	2.79	10.35	5.69	2.95	16.44	4.78	3.82	6.13	0.44	7.17	6.01
Ishibashi, Julien Roy; Taslim, Tommy Henry; Ruohola-Baker, Hannele	Germline stem cell aging in the Drosophila ovary	CURRENT OPINION IN INSECT SCIENCE	37		57	62	10.1016/j.cois.2019.11.003		Review	20-Feb	2020	The age-related decline of adult stem cells leads to loss of tissue homeostasis and contributes to organismal aging. Though the phenotypic hallmarks of aging are well-characterized at the organ or tissue level, the molecular processes that govern stem cell aging remain unclear. This review seeks to highlight recent research in stem cell aging in the Drosophila ovary and connect the discoveries in…	no	7	0	0	0	6	0	7	1	2915	96.51	28.89	61.24	18.21	26.03	33.52	67.07	45.32	38.11	3.12	0.31	0	0.07	0	0	0.21	2.81	11.22	7.58	3.26	15.33	4.22	2.06	5.73	0.38	6.42	4.77
Riffell, Jeffrey A.	The neuroecology of insect-plant interactions: The importance of physiological state and sensory integration	CURRENT OPINION IN INSECT SCIENCE	42		118	124	10.1016/j.cois.2020.10.007		Article	20-Dec	2020	Natural behaviorally important stimuli are combinations of cues that are integrated by the nervous system to elicit behavior. Nonetheless, these cues dynamically change in time and space. In turn, the animal's internal state can cause changes in the encoding and representation of these stimuli. Despite abundant behavioral examples, links between the neural bases of sensory integration and the int…	no	8	0	0	0	7	0	8	1	2781	92.77	25.7	38.21	26.85	24.18	40.99	68.21	46.57	38.94	3.6	0.5	0	0.07	0	0	0.43	3.09	11.87	7.41	2.98	13.56	4.46	2.45	7.59	0.18	6.01	5.47
Verberk, Wilco C. E. P.; Buchwalter, David B.; Kefford, Ben J.	Energetics as a lens to understanding aquatic insect's responses to changing temperature, dissolved oxygen and salinity regimes	CURRENT OPINION IN INSECT SCIENCE	41		46	53	10.1016/j.cois.2020.06.001		Article	20-Oct	2020	Assemblages of aquatic insects are structured by multiple biotic and abiotic conditions, including temperature, salinity and oxygen. Here we highlight recent developments in our understanding of how high temperatures, elevated salinities and low oxygen levels affect physiological processes, responses at the organismal level, and impacts on species interaction and community assembly. As aquatic in…	no	42	1	0	0	38	0	45	1	3374	91.45	27.89	34.44	18.14	27.43	37.2	69.24	51.6	40.87	3.59	1.24	0	0.24	0	0	1.01	2.34	9.84	4.89	3.59	16.06	5.54	3.35	6.55	0.41	7.65	7.14
Shen, Danyu; Nyawira, Karani T.; Xia, Ai	New discoveries and applications of mosquito fungal pathogens	CURRENT OPINION IN INSECT SCIENCE	40		111	116	10.1016/j.cois.2020.05.003		Article	20-Aug	2020	Mosquitoes are a major threat to human health globally because they transmit infectious diseases, such as malaria, lymphatic filariasis, and arboviruses. The conventional mosquito control efforts, based on synthetic insecticides, have been compromised owing to the eventual development of insecticide resistance and the adverse environmental impacts of insecticides. Alternative eco-friendly approac…	no	13	0	0	0	12	0	14	1	2020	94.72	41.24	12.51	29.58	17.72	43.42	65.4	41.63	34.06	2.28	0.84	0	0.2	0	0	0.59	1.44	8.91	5.45	5.69	13.91	4.06	1.53	6.44	0.25	6.63	5.35
Cohen, Emily B.; Satterfield, Dara A.	'Chancing on a spectacle:' co-occurring animal migrations and interspecific interactions	ECOGRAPHY	43	11	1657	1671	10.1111/ecog.04958	20-Mar	Review	20-Nov	2020	Migrations of diverse wildlife species often converge in space and time, with their journeys shaped by similar forces (i.e. geographic barriers and seasonal resources and conditions); we term this 'co-migration'. Recent studies have illuminated multi-speciesmigrations by land and sea including the simultaneous movements of numerous insects, birds, bats and of fish invertebrates marine predators. …	no	42	0	0	0	35	0	49	1	7801	93.26	45.89	31.05	17.13	20	40.82	67.18	45.38	36.83	4.01	1.78	0	0.87	0	0.03	0.86	2.23	10.29	4.85	4.08	14.7	3.23	2.38	6.56	0.18	6.44	5.38
Oksanen, Tarja; Oksanen, Lauri; Vuorinen, Katariina E. M.; Wolf, Christopher; Makynen, Aurelia; Olofsson, Johan; Ripple, William J.; Virtanen, Risto; Utsi, Tove Aa.	The impact of thermal seasonality on terrestrial endotherm food web dynamics: a revision of the Exploitation Ecosystem Hypothesis	ECOGRAPHY	43	12	1859	1877	10.1111/ecog.05076	20-Sep	Review	20-Dec	2020	Many terrestrial endotherm food webs constitute three trophic level cascades. Others have two trophic level dynamics (food limited herbivores; plants adapted to tackle intense herbivory) or one trophic level dynamic (herbivorous endotherms absent, thus plants compete for the few places where they can survive and grow). According to the Exploitation Ecosystems Hypothesis (EEH), these contrasting d…	no	15	0	0	0	11	0	15	1	7705	95.68	38.55	22.83	16.39	16.79	33.96	66.19	44.17	34.34	2.69	1.36	0.01	0.84	0	0.01	0.47	1.32	9.64	6.26	9.41	13.54	3.24	2.06	5.45	0.26	5.44	6.19
Cox, Kieran D.; Davies, Hailey L.; Davidson, Katie H.; Gerwing, Travis G.; Dudas, Sarah E.; Juanes, Francis	Shellfish subsidies along the Pacific coast of North America	ECOGRAPHY	43	5	668	681	10.1111/ecog.04476	20-Jan	Review	20-May	2020	Spatial subsidies are associated with pronounced ecosystem responses, as nutrients cross ecological boundaries and cascade through food webs. While the importance of subsidies is known, the role of shellfish, specifically molluscs, as a marine subsidy has not been formally described. Focusing primarily on the Pacific coast of North America, we identify vectors that transport shellfish-derived nut…	no	12	0	0	0	8	0	13	1	9199	93.69	33.77	25.75	43.37	19.41	40.33	62.96	43.33	33.89	2.48	0.65	0.01	0.33	0	0	0.32	1.83	8.48	4.7	5.12	13.82	3.39	2.12	6.64	0.25	5.13	7.26
Twiname, Samantha; Audzijonyte, Asta; Blanchard, Julia L.; Champion, Curtis; de la Chesnais, Thibaut; Fitzgibbon, Quinn P.; Fogarty, Hannah E.; Hobday, Alistair J.; Kelly, Rachel; Murphy, Kieran J.; Oellermann, Michael; Peinado, Patricia; Tracey, Sean; Villanueva, Cecilia; Wolfe, Barrett; Pecl, Gretta T.	A cross-scale framework to support a mechanistic understanding and modelling of marine climate-driven species redistribution, from individuals to communities	ECOGRAPHY	43	12	1764	1778	10.1111/ecog.04996	20-Aug	Review	20-Dec	2020	Climate-driven species redistribution is pervasive and accelerating, yet the complex mechanisms at play remain poorly understood. The implications of large-scale species redistribution for natural systems and human societies have resulted in a large number of studies exploring the effects on individual species and ecological communities worldwide. Whilst many studies have investigated discrete co…	no	25	0	0	0	21	0	25	1	6292	88.37	31.1	38.51	44.79	19.3	40.16	70.06	49.06	38.41	3.69	0.84	0	0.48	0	0	0.33	2.84	9.54	5.24	3.19	13.41	5.55	2.77	7.18	0.29	9.27	6.25
Hansen, Brage B.; Grotan, Vidar; Herfindal, Ivar; Lee, Aline M.	The Moran effect revisited: spatial population synchrony under global warming	ECOGRAPHY	43	11	1591	1602	10.1111/ecog.04962	20-Feb	Review	20-Nov	2020	The world is spatially autocorrelated. Both abiotic and biotic properties are more similar among neighboring than distant locations, and their temporal co-fluctuations also decrease with distance. P. A. P. Moran realized the ecological importance of such 'spatial synchrony' when he predicted that isolated populations subject to identical log-linear density-dependent processes should have the same…	no	61	0	0	0	55	0	68	1	4686	92.81	27.48	78.98	22.08	17.62	38.41	70.85	45.67	36.58	3.12	0.81	0	0.43	0	0.09	0.3	2.3	10.46	5.87	5.61	13.34	4.42	2.8	5.91	0.23	6.4	6.36
Bader, Maaike Y.; Llambi, Luis D.; Case, Bradley S.; Buckley, Hannah L.; Toivonen, Johanna M.; Camarero, J. Julio; Cairns, David M.; Brown, Carissa D.; Wiegand, Thorsten; Resler, Lynn M.	A global framework for linking alpine-treeline ecotone patterns to underlying processes	ECOGRAPHY	44	2	265	292	10.1111/ecog.05285	20-Nov	Review	21-Feb	2021	Globally, treeline ecotones vary from abrupt lines to extended zones of increasingly small, stunted and/or dispersed trees. These spatial patterns contain information about the processes that control treeline dynamics. Describing these patterns consistently along ecologically meaningful dimensions is needed for generalizing hypotheses and knowledge about controlling processes and expected treelin…	no	63	2	0	0	44	0	65	1	9044	89.09	18.38	53.63	31.48	21.48	35.87	68.21	50.4	40.83	3.3	0.8	0.01	0.46	0	0	0.32	2.5	11.12	6.42	3.73	13.66	5.72	3.41	7.32	0.65	8.35	6.61
Larsen, Cole D.; Hargreaves, Anna L.	Miniaturizing landscapes to understand species distributions	ECOGRAPHY	43	11	1625	1638	10.1111/ecog.04959	20-Mar	Review	20-Nov	2020	Species' geographic distributions shape global patterns of biodiversity and therefore have long been of interest to ecology and conservation. Theory has generated valuable hypotheses about how landscape structure, dispersal, biotic interactions and evolution shape range dynamics, but most predictions have not been tested on real organisms because key variables are difficult to isolate, replicate …	no	17	1	0	0	13	0	19	1	5195	82.61	26.58	47.44	32.81	18.82	39.87	64.91	44.72	34.61	3.14	1.39	0.06	0.54	0	0	0.77	1.75	6.93	3.08	4.25	11.99	5.2	3.02	7.53	0.37	8.16	6.29
Devarajan, Kadambari; Morelli, Toni Lyn; Tenan, Simone	Multi-species occupancy models: review, roadmap, and recommendations	ECOGRAPHY	43	11	1612	1624	10.1111/ecog.04957	20-Feb	Review	20-Nov	2020	Recent technological and methodological advances have revolutionized wildlife monitoring. Although most biodiversity monitoring initiatives are geared towards focal species of conservation concern, researchers are increasingly studying entire communities, specifically the spatiotemporal drivers of community size and structure and interactions among species. This has resulted in the emergence of m…	no	112	3	0	0	99	0	122	1	5541	94.08	27.27	35.91	30.56	19.24	36.69	73.92	52.23	42.43	3.07	0.69	0.07	0.25	0	0	0.34	2.38	12.25	8.28	3.81	15.09	5.83	3.01	6.8	0.61	9.24	4.62
Millard, Joseph W.; Freeman, Robin; Newbold, Tim	Text-analysis reveals taxonomic and geographic disparities in animal pollination literature	ECOGRAPHY	43	1	44	59	10.1111/ecog.04532	19-Oct	Review	20-Jan	2020	Ecological systematic reviews and meta-analyses have significantly increased our understanding of global biodiversity decline. However, for some ecological groups, incomplete and biased datasets have hindered our ability to construct robust, predictive models. One such group consists of the animal pollinators. Approximately 88% of wild plant species are thought to be pollinated by animals, with a…	no	31	1	0	0	23	1	31	1	7988	93.28	45.97	24.8	27.88	19.11	36.29	68.49	49.75	40.6	3.77	1.78	0	1.6	0.01	0	0.14	1.99	12.94	7.49	4.71	13.77	4.86	2.74	6.37	0.31	7.55	6.2
Heinen, Julia Helena; Rahbek, Carsten; Borregaard, Michael Krabbe	Conservation of species interactions to achieve self-sustaining ecosystems	ECOGRAPHY	43	11	1603	1611	10.1111/ecog.04980	20-Jul	Review	20-Nov	2020	A desirable goal of nature management is to re-establish self-sustaining ecosystems that ensure the persistence of natural habitats and species without requiring active management. Such self-sustainability relies on functional species interactions; yet, species interactions are often overlooked in the conservation literature, and when designing species-specific management efforts. Some interactio…	no	34	1	0	0	29	0	37	1	4482	89.61	31.21	14.42	31.25	19.32	40.29	70.57	49.17	39.58	4.35	1.29	0	0.36	0	0	0.94	3.06	11.24	5.89	4.06	13.9	5.76	3.21	5.85	0.56	8.46	6.14
Zurell, Damaris; Franklin, Janet; Koenig, Christian; Bouchet, Phil J.; Dormann, Carsten F.; Elith, Jane; Fandos, Guillermo; Feng, Xiao; Guillera-Arroita, Gurutzeta; Guisan, Antoine; Lahoz-Monfort, Jose J.; Leitao, Pedro J.; Park, Daniel S.; Peterson, A. Townsend; Rapacciuolo, Giovanni; Schmatz, Dirk R.; Schroeder, Boris; Serra-Diaz, Josep M.; Thuiller, Wilfried; Yates, Katherine L.; Zimmermann, N…	A standard protocol for reporting species distribution models	ECOGRAPHY	43	9	1261	1277	10.1111/ecog.04960	20-Jun	Review	20-Sep	2020	Species distribution models (SDMs) constitute the most common class of models across ecology, evolution and conservation. The advent of ready-to-use software packages and increasing availability of digital geoinformation have considerably assisted the application of SDMs in the past decade, greatly enabling their broader use for informing conservation and management, and for quantifying impacts f…	no	525	5	0	0	426	2	550	1	9342	86.82	28.09	29.33	36.25	18.32	35.62	69.4	49.44	38.97	3.49	1.17	0	0.86	0	0	0.29	2.32	10.81	6.47	3.78	11.87	5.48	3.28	7.56	0.35	9.39	5.88
Lau, Sally C. Y.; Wilson, Nerida G.; Silva, Catarina N. S.; Strugnell, Jan M.	Detecting glacial refugia in the Southern Ocean	ECOGRAPHY	43	11	1639	1656	10.1111/ecog.04951	20-Mar	Review	20-Nov	2020	Throughout the Quaternary, the continental-based Antarctic ice sheets expanded and contracted repeatedly. Evidence suggests that during glacial maxima, grounded ice eliminated most benthic (bottom-dwelling) fauna across the Antarctic continental shelf. However, paleontological and molecular evidence indicates most extant Antarctica benthic taxa have persisted in situ throughout the Quaternary. Wh…	no	24	0	0	0	18	0	24	1	8665	92.89	24.95	61.62	30.97	18.88	40.17	60.74	45.02	35.43	1.86	0.28	0.02	0.14	0	0	0.12	1.58	8.26	5.52	3.9	13.92	5.11	3.16	6.21	0.29	6.9	7.09
Spence, Austin R.; Tingley, Morgan W.	The challenge of novel abiotic conditions for species undergoing climate-induced range shifts	ECOGRAPHY	43	11	1571	1590	10.1111/ecog.05170	20-Sep	Review	20-Nov	2020	Coincident with recent global warming, species have shifted their geographic distributions to cooler environments, generally by moving along thermal axes to higher latitudes, higher elevations or deeper waters. While these shifts allow organisms to track their thermal niche, these three thermal axes also covary with non-climatic abiotic factors that could pose challenges to range-shifting plants …	no	95	4	0	0	82	0	101	1	7432	85.91	30.4	40.38	37.02	18.22	37.54	66.25	47.85	36.69	3.58	1.29	0.03	0.77	0	0	0.48	2.29	8.89	4.2	3.97	12.59	5.5	3.31	6.28	0.48	8.64	7.63
[truncated: 111 more columns]
